# Supplementary material for: Comparative genomics and concerted evolution of β-tubulin paralogs in Leishmania spp
Source: BMC Genomics. 2006 Jun 6;7:137. doi: 10.1186/1471-2164-7-137 (PMC1533823; doi:10.1186/1471-2164-7-137)
Supplement: Additional File 1 — L. braziliensis contig containing homolog to L. major chromosome 8 β-tubulin locus. 19.8 kb contig assembled from L. braziliensis sequence reads containing β-tubulin and surrounding genes, homeologous with the chromosome 8 locus in L. major. To be viewed in Artemis. [file 1471-2164-7-137-S1.fast]

FT   CDS             202..1185
FT                   /label=Homolog of LmjF08.1225
FT                   /colour=11
FT                   /note="Match with Lmj: P = 1.5e-87, Identities = 618/826
FT                   (74%), Positives = 618/826 (74%)"
FT   CDS             3082..5607
FT                   /label=Protein kinase
FT                   /colour=7
FT   CDS             7049..8377
FT                   /label=Beta tubulin
FT                   /colour=4
FT   CDS             12159..13697
FT                   /label=Homolog of LmjF08.1240
FT                   /colour=11
FT                   /note="Match with Lmj: P(2) = 2.8e-183, Identities =
FT                   1084/1423 (76%), Positives = 1084/1423 (76%)"
FT   CDS             14915..16447
FT                   /label=Homolog of LmjF08.1250
FT                   /colour=11
FT                   /note="Match with Lmj: P = 1.1e-200, Identities =
FT                   1164/1425 (81%), Positives = 1164/1425 (81%)"
FT   CDS             17612..17914
FT                   /label=Homolog of LmjF08.1260
FT                   /colour=11
FT                   /note="Match with Lmj: P = 6.0e-52, Identities = 272/299
FT                   (90%), Positives = 272/299 (90%)"
>L.braCh8
cgccgtctgcggacgcctccttgccctgtccccctctcccgtcctccgcgcctgacctgg
ctggcttctctctccctcaccgccaccgcctcgccgctctccccacagacgtggccacac
gcacacatgtgcagacctgacgtacacgctacccccgctccctcgctcccccttctaacc
ccccacccctggccagtcccgatgacgaagctggctgttgtgtgccgcgccgtgccaagc
gcgctcgagaagcagacgtgcaagctgacacgcatcgagcgccagacgatctcgctcccg
atcgtgccggagcagcacagggcgtacgtgcaggtcttcaaggatatgatcgaggaaggc
cacagcatcgagctgccggagctgagcgagctgcctgcgtcgatgttcgtggaggacgtg
tcgatgctgtacagctgtgcgccgtcgcgccgcccggaggcggactcgattctggacacg
gtgagggctctgcgctcggagaacaatggcattcaggcaccgcgcactgttggcggcggc
gacgtgctgtacgtttcgagttcgaagtacatgtttgtgagcaggtcgacgcgctcgaac
gccgcagcgctcgagcagatgagggagtacctcggcaagcccgggatggagtacgcaccg
tgcgctgtgaagagctgtctgcacctgaggtgtgcgacgagcttcgtgtgggagaacacg
ctgccgctgaaccccaagtggatcgaccgggcgaccttcacctcgtgcgggctcagtgtg
gtggaggtcgaccccggcgagctggggcgcgcgaatgtgctgagcttctccgcggggacg
ggcggcagggcattgcgcacggtattgacgtctgctgagtccgccgggactgcgtttgtg
catcgaggagttcgcggaaaggagacggcgcaggggcccccgacgcgccaggtgatgctg
agggcggacgagatcgcgaaggcggagggctcgctggcgtactgctcgcttctgagctac
tccgcgtgggcgcctggcctgtgcgagcgcgtgcgaaagatcgcctccttctcgtggcgg
cgggtggaggaagctttgcccatttctttctcccatcctccccctgccggcgcgagagta
ctcggtgagagcagcgcgatgatcccccccctgtctctgcgtgagtagcggaagcgggag
aaagaagccttcaatttcgaaatacgaggagcacttggaggccctacgccacccccaccc
accgttgcttccccaggaggcatgctagctcactcgggttcgtttctgctcccccctccc
ttccacacgcgcaggcatgggcgtgcaccgcgagggtctccgcgcacttctttcttcggc
cttttcgtgactgcgggttaccgatagcccctgttgacggaggccacctcggcgcggcgt
cagggcccggcaccctccgctctgtgtgagggagccgaccaggtcgtgggtggcgctgcg
tcggagcgtggtgcggcagcgaacacgtctgtgtcccccgtatggtgggcaggggcggcg
cgccggtgagggagtcggcgcgttgctgccccgcgcgtgtctgcggctgccccgcacccg
gcgatgggcccgcggcaggcggtggggtggggccgagtggggtttcgctcatggcggagt
ggccacgctgaaagaaggctgtcggtgctgaccgccgatcaagcatgcgcgcaaagtgct
gtgcgtgtggtcgtgccttggggggggggcggcagcggtgcgtgtgtgtggatgaggggg
ttggctcccacggctgcacccccacctctatattggaaagcgactacggtgactacgata
ttgatttgcaccctctgtcctcccccattgcactaagcgtgggtgggtaaggagcagagg
gggagaggaatgcgacggatgcagacgattgctagcgaggatgcgcagcgacaacatcgg
ccgctgcgccgagtgagggcgacagagttgcgccatggcacgggagggggaggggcgcac
atgcggtcttctccccgctgctcttctgctcccccccttttccccgcgtgcgttctctct
gcacgcgtgtgagaggcggcccctcctgcgcagcaccaccggactgctgcgtgtttttcc
ttctttgtgcgagtgagacgcgcaccctttgcatgtgtctgtacatttgcccccccccct
ccccctctcttcctctccccacgcgcgcggagataacgccccgccgcatctttctgcatc
ccacactcttttcgtccaccggcgtcttgtgacaggctgagacacacacacacacacaca
cacgcgcaagcagccacaccgatcggctgtgcggcgcatccctcctcccggttctacctg
ctccatcccgttgctctgggcttctacgtatgggaggagagaggtagcgaagtggactgt
ttggcttgtgttttcgtctcttcgccctctctgcgctggtgtgtctctgcgtgcgtgccc
gccacacgtcctcccttcccccctccccgtcattcgtcattttgcccttttctcattgca
cctctcgcctttgtttttcaccttctcattacccccgtcatcatcggctcgtcccctctc
cccctcacccctctgctgtcgggttttccttctgtctgttgcatttcttcgcttgggctg
atttgttcgtcacctgtgctttgtgtctctctctccgtgtgtgtgtgtgtcgggcgctgc
ttgctctctctccgcccctctcgtcagctgcgtcgtacacgtgcgtctctctgcacgagt
gccaccgcctcccctcgtacacacacacacacacacacacacacacacacacacacacag
gcaccccgaggcgccgccgccgcggcggagagaccgccgaacgtgggagggcctccaccg
cgtactccctcaaggtgccgcagcaaaggggcgggagcacgcgcacccgcaactacgcgc
atatcagcgtcgcttttcctcctccaatttcctcgtgctctctttccgttctcagccatc
agcacccccgccttgatcggcatgcgtgacgcggcaccagtggagcgcgggcggctgccg
ggtccggcagatggcggcgtggacagcctgcacgaggatggcgctgaggaggagatggcg
aggcggaggagcaccgtcagcaccacagcgttgtttctagcacttccgtggcttggctgc
acgctgtgcctggtcggtgttctcctctacgtgaacgtccacaccttctccgtgtggcgc
agattgacgtcgatgccgggcggcgccgctgccgaggtctccgtgcgccaccgcgacacg
gcccgctacactgtcctcagcgtgagccttgtcatccttgcggtgcacttggcagtttcg
ttctgtctcttccgccgcgcctatcacatcctgtgggatgtgcagatgtccctcgtggag
ctgtccttcatggtggacatgatctgcacgcaccagcacaacaccttcttcttcgtggac
tgcgtggagcgtgcgcggcgcgtgcgggaatcgctgcggtactgggtgaaggagttttcc
agtttcacggagatctgcgccgcggagatggccgtgaaccgagtgacactgcggctcatg
acccgccccagggagagcgcaccgcgactggagtcgcccggtgacacgcacctgccgtgt
atcggctcggcgatgtcctcgcctgcgcagccggctcgcgctggccgcctgccacctgac
accaaggcggccgccttccggtctcctcaggatgcggtgtggtcgccgcacgcgcagtcg
atgcgcacggacagcgcccaggccgatcctggccccggccgtcagctggccggccaccac
agcggctctcaccgctcactgtcggttaccaccgaggtcagcatcacgcaggcgcctttc
caagtgacgctcaagcggcgccacgtcgcgcttcttcttctcagctttctcacgtaccgg
gagctcgtgcgtgcggaggcggaggcggcgcggcagatctcccgcgacttcatcgcggcc
gtcaacatgtgcgctcagaagtacgaggggtgcatcgtcgagctgtacagcgaccgtgcc
atcctgtcatggaacgcgttcttcgagtctggcgacagctacgcccaggcatgcgtgcag
tgcggggagtgcttccatgataggtttgtgcgcagattctctccggagagcggcgcgtac
ttcagcactgccggctacatgggtcacattgtctgcggcaccacgacggagaagtcgctc
ctgcttcatggtcagcccgtctcgatgctgcgccagctcccgatgctgctcgagatgcgc
tactgtgcatatgtgtggctcggcaccccgccgccggcgtgcacgagttcgccgctgtcg
tggacgcggattggtgccgtgcggatcggcgccgaattctctgttgatctgcacgccatg
cggcgcacatcgacggagccactgccggccgccatggtgtggcgcatgccccagtggacg
accttcggcgacgagcgcgccgcgcagctgccgcagggcggggacaccgcgcctgcgccg
tccgcgagcaccgctgctgccgctgccaccggcgtccctgctgttctcgccagccctcca
tcccttttctctccgctgtgcagccgcggcgttggggcgccgtacgagacgttttatgac
cgcagccacaatcgataccagctgtccaacgcggtgcttggggagtccaagtcttgcgtc
gtgcgcctcgccatcacggagactggcaactttgtggctgtgaaagagatccggatcgaa
cgcggagacgtcaagcccattcgccggcgccgctaccagcgcgaaagtcggatcgtcgtg
gcgcggggcgagaagccgcagtggatgaacgaggtggaaattatggagcggcaccggcac
acgtgcatcgttgcctacatctctttcgtggaggcggaggacaggctgcgcattgtcatg
gagtacgccggcggcggcaacttgctgaaattcgcgtcctcccagcggcacacggagggg
gagggtccgccaatggcagtgctgctgcgcaacgtcgtagagggactgaagtttctgcat
cagaaggggatcgtacacggcgacatcaagccacagaatgtgttggtgccggactccggg
ccgtgcaagatcgcggactttggcatctctcgtagggccaccactaccgccaccagtgca
atcgaaggaacgccgttctacatggcgcccgaggcgacgcgcggggaggtcaccgcggcg
tgcgacatttggagctttggcatcatgatggcgcaggtgctcaccggccgcttgccgtac
gacgcgtccgtgcgcgactactacttggtaagccagttcatgtgcaacaaggacgtggag
cgggagctgcacacgccgctggagaaagccgccctcgacgtcttcctcgcgtgcacccag
tacgatgcagcgaagcgcaaaacggcaaaggcgctgctgaagatgccgtacttcaccacc
cacgctgcggggagcaccgaggatgcgtagtacaagggggacaacgggcaaagaacccgc
ccccgggcagtctcctcttcgccattcctcatgtctgcgcgcgcgtgtgtgcctcctgcc
cctctccacccccgctggtcccccttctctcatttcccctctctctgtcacggcaaacca
aaacgacgtcgacagcggatccctcgtcttgtgcctttctgtcttttcgttttcgcgtgg
ctcccccgctggacctgcgctgtgcgcgatgcgcgccaaacgcgtgcagtcgagtgtgcc
ggccactgtcgggcccccgcgcttcacgccagtgaccgtcccgcggtgctgcactccatc
tgcagcagcaccgcgccgtgcgcgcgaagaaggcgtgagcgcgagcgagaagctcgtcgt
tggtgggactcttcgctctctcgctgtatcagctgtgtgtgtgcgggctgcttcgcctac
ccccattgcgtgccgtctatagcgaccgtggagattagccgttgcgacgcaacgtatagg
cgcgagcattggtgcctgtgtggtggatggcggtgtgcaggtgcgtctgtgtacgagctg
ctggcgttgctgtggccgtttcacagcctctgcctggtggcgcagcgacgcgacgcggac
ctgctcgttctattccccctcaggctgtgcactgccgcctcgccgctggaggtgtgtgtg
cgacgggctggcggtgccgctgcacttcacatgtgcttcttgtcaggtgtgtgtgtgtgt
gtgcgtgcgttgtttacccctgcgttctcgccgccacacgcttgcttgcgataatctgca
gcctgcgttgtggtgtgcacccacccacccagaggcgcatccacgcttgcgcccgcggaa
accaacacaccggtacatgcacaaacgcggagacgcaactacacgcggactgcggtaggc
tgatgcggacggcaagacggaggcgtcccccgcacgacagcgacagcgcctctccgtgtg
gtgtgcgcactcccgttgcacatatttcgtttctctcctcggcctcgtgctgagcatcgc
accaagcaccggcacgcatcgctgcgccgtgtctctgcctccttttcatttccactttga
gcgtggcgcccttggctcccgcctgtgcgccagcaccgacgcgggccgcacatgcacatt
gtcagccaaccccagcaccacaccccgtctcccccgtctctcccgtcttgcccggtgtcg
aaaacacttcgaacgactttcgtcaactctctgcgaaacaaaaatcgcacgtttttctgc
acggcgttgctctcgtgtcgcgcacacacgcacacgcacgcaaagcgcgcgcacgtgtcc
ccaccgcccaccataccccgcccagtaacctccccctgcctctccaccacacatcccctt
tcttttcgctcttcacgacaccagcaacatgcgtgagatcgtttcctgccaggccggcca
gtgcggcaaccagatcggctctaagttctgggaggtgatctccgacgaacatggcgtcga
tccggttggctcttaccagggcgactcggatttgcagctcgaacgcatcaacgtttactt
cgatgagtcgacgggtggccgctacgtgccacgcgccgtgctgatggacctcgagccggg
cactatggactctgtccgcgccggcccgtatggacagctgttccgtccggacaacttcat
ctttggtcagtccggcgctggcaacaactgggccaagggccactacaccgagggcgctga
gctgatcgactccgtgcttgacgtgtgccgcaaggaggcggagagctgcgactgcctgca
gggcttccagctgtctcactccctcggtggcggcacgggctccggcatgggcacgctgct
catgtccaagatgcgcgaggagtacccggaccggatcatgattaccttctccgtcatccc
gtccccccgggtgtcggatacggtggtcgagccgtacaacaccactctctctgtgcacca
gctggtggagaactccgacgagtcgatgtgcatcgataacgaggcgctgtatgatatttg
cttccgcacgctgaagctgacgacgccgacgttcggtgacctgaaccacctcgtcgctgc
tgtgatgtctggcgtgacctgctgcctgcgcttccccggccagctgaactctgacctacg
caagcttgccgtgaacctcgtgccgttcccgcgcctgcacttcttcatgatgggcttcgc
gccgttgacgagccgcggctcgcagcagtaccgcggcctgtccgtctcggagctgacgca
gcagatgtttgacgccaagaacatgatgcaggccgccgacccgcgccacggccgctacct
caccgcgtccgcgctgttccgcggccgcatgtcgacgaaggaggtcgacgagcagatgct
gaacgtgcagaacaagaactccagctacttcatcgagtggatcccgaacaacatcaagtc
ctccatctgcgatatcccgcccaagggcctcaagatgtccgtcaccttcatcggcaacaa
cacctgcatccaggagatgttccggcgcgtcggtgagcagttcaccggcatgttccgccg
caaggccttcctccactggtacaccggtgagggcatggacgagatggagttcaccgaggc
cgagtccaacatgaacgacctcgtctccgagtaccagcagtaccaagacgctaccgttga
ggaggagggcgagtacgaagaggagcaggaggcctactagatggtgtctgtgtgtgcgcg
tgtgctggtgcgcaccacactcgctgtcctcgcgcacgcacccctcctccctctcttttc
ctctccttttcttcccttctctacctgtacgccatactgatttgtttttgcttctatttt
gtgagtgggcgggggactggcctgaacgcctgggagtgagtgggcgggtgggtggggggc
agggtgaaccgcgtgtgtgcgtacacgcctctgtgcgtgtgtgtgcgcacgtgtatgggc
accctctccacccccgctgtcccccttcttcttctcccccctctctcctcttatttcccc
tctctctgtcacggcaaaccaaaacgacgtcgacagcggatccctcgtcttgtgcctttc
tgtcttttcgttttcgcgtggctcccccgctgctccgtgccgctgttgcgacccggaagc
cacgcctcgcacgcagtaatgcggtaacggcgtgtgaggctgaggcggcagcaaagccgg
cgggacgcgcgcactgcggcacggagcgggagctcaagcggcgacacgggcgggcgaagg
aggaaggcgtgagcgcgcgcgactgggggtgggcgggcgcgtgtgtttgcgtggcgtccg
ccgtgtgcgctgctgctcttcttcgcgtgtgtgcgcgcacgtttgtccggaatgaaatcg
aatcgttaaaaacgcacgtgcgtgtgcggtagtggcggcggcgcggggtggggggatgag
cgcgtgcgacggccgcagtattgcacacctctctttccccactgccgcctcgctcgtggg
cggggctccgccagcagcggcgccgtgttgttttgcgatggcgtgcggggcgcgcggccg
cgtgtgcgtctgtccgttttttcgggagtgtgtgcgcatgttggcacagctgtccttctg
ccgtgttgtcgtcctcggcgtgcgtcatcgccgggcgccccccctcgtgcgctcacaggg
cggcatggatagtcatcgctgaccccgcggccccaatgccgttcgctcttttctctcctt
tggggcctacccgtttccgttcaaccccttcatgcacccgccccttccggaccccccttg
gcatggccacttccaccgccacagcactcgccctgttaggcgcactccgcatctctgcgt
gtctttctctattttgcacgcacccatccacacttcattaacgccactactgcttgcctc
agtaggcgcctctctctcatctcgtgcttacccctggccctgtagtctatcaccctccac
ctcgcatcacccccttagctcaccatgaagcgctccgagatcaactaggccatacgcgag
gtcgaggcgttcgtcgcagagaaccacttcagtcctctgcccttcgcgaggttggcacca
gagggccggagggcgaaggggcgcgagcgtgacgacgtccgcgatggtatacgggactgg
ggcatcaccgacattggacgcgaccacccccgcgagcgcggccccctcgtcgccattcgc
aagggccaccaggtcaaaggctgccaagtatccgacgctgtctgcggagtagctgctcat
tgtggagggcggggggcagcgctgccctcaccactttcactggaagaaggtggggggcct
cagcgaccgcggcggcggcgtgccggccaagaggctgatcaacagtctatcaggggagtg
aggggatcgacatcaaggccgagctgcccgtgcactgcggcggtgccgagagggtgtttt
ctgccggccacctgcacaagcggaggcctggtgaggacatcacgatggcgcagggtcttt
accacgagctgcgcgccaagaccagcatcggcaagccgcttgtttgccctccctctgcac
ggcttaccgctgattcttctcgctgtgtgtgtgcctgtgtgcaacccatcctcttatgct
cctgcacttggtggtgttatggctgggcgcggtgtgagcgtaggcgtgtgtgcgcacccg
ctcgcgcgccacccgttcttgcgtacatgttctgcaccccccgcctcaatgtccccagca
aagcacaacacacaagcaacgcagaaggcaagcaagcacgcgtgtgtttgcttccaaggc
tgcagggcggtggcgatgacacccctccccgtctcggttggcgctcactgctgcccccac
tcccccaacacgacagggggggggcaaggggtctagcgtgtgtctctgtgtttctatttc
tctcttgcctgctcgtcgtcatactcagcatgacgacaacgctgacactgatcaccgaat
accgggtggacgcacccacacacacacacacccacaaaggaacaaagcgatccaaccctc
gcgaagcagcccattatacacgaccaccccggtatactctttcctgcacctcttacaaga
tgaggcgagcggggactgcaggaccagaggatggcggggcgggcgtgcagcgaggggtgc
tgctgctttgattcgaaatgactgatggcttgctgaaaaacagaactaccttctgtcttc
gtgtgcactgtcatgccatcctctctctccctgcccccccctcttggtccctggcccctc
cctctccctccttccatctcactcgcgctcaagcattgtgcactttgcggtctcttcgat
gatggaggccgcctcggcgcggcgtcaggccccggcaccctccgctctgtgtgggggagc
cgagtagcccccacccctgccgatgcagagccacgtctggcggtgacagggtcaggcacc
tacggcgcagggaggtcggagcggcgcatcgccactggtgtcgccgagcaggtcgtgggt
ggcgctgcgtcggagcgtggtgcggcagcgaacacgtctgtgctccccgtatggtgggca
ggggcggcgcgccgactccctcaccggcgcgttgcagccccgcgcgtgtctgcggctgcc
ccgcacccggcgatgggcccgcggcaggcggtggggtggggccgagtggggtttcgctca
tggcggagtggccacggcgggaggtaggccgcgcacgcgaacgccttgtcttgcccgcta
ccgggcgtgctctctgtgtctcattcccctcccccttttcccacctgccctcactgactc
tctccctctcgctgcacgcatacacgcacacgcacacaggcatgcgcgggcttacgcagt
cggtcatttctttggctggcccacgtgccgctcccccgcgtgctctcttccccccatttt
agcttttcacccactcggtgcggacgtcagcttgcgtgtcttctcccccctgtgccgtgt
gtgtatgtgcccgcgtctgcgtccctacatgcgtacgctccttcacgcgtgcataaccac
caccacaggcgcactcctgcagcgacgtgctcagctctgttgagcgctagtgacgatagt
ttttgcttctctgtcttggccgcacacccatcgtgtgtgtgtgtgtgcctgtgccattgg
tgtgggcgtgtatcgagtaacgggtggctagacggcgagggcccagctgcttggctcgac
gacgtgcggtggcaccaatggcgaagtcgaagaagggcggcaggcgagggacggttgtga
aaaacctgtgggacctctccgacttgcaggcagcggccccggggggcagcaggggcagcg
ggactcacgagcgcccgtccaccgctaccaccgtggcgacctatcgctgcccgcggccgg
tgcggcatgtcgaccccgcggcactgaagcgcgcgttcatgctgcagaacttccagttca
tccttcgctccgagctgctgacgatcacgtcgacgcaggggctgccgcagggccagcgtc
ggctgctggagtgcatccagctcagcgacagcctcgtgccgtgggaggtggtgcactcgg
tggtgatgcgggccacgcctgaggagtaccagtgccccatctgcatggaagtgccgacag
caccgcgcatcacggagtgcggccacgtctactgcctcccgtgcatcctgcagtacatga
gccgccagaaggcggcaggcgcgccgcgcaagtgcccgatgtgccacgaccttctcacgc
cctacacgctgcgcccctgcgtgctgcagccggtgcagccgcggagggtcggcgtgcagg
cgcgcttcgacctcttcaagcggcaccgcaactcgtgcgtgctggcccgctcctacgacc
cctttttctcgtcgccgccgccgtcctcagagaagggcgtggcgatccacctcccggcct
acatggagccgttctcgtaccagagtcggtacgtgatggcaaccccgcagtacgaggcgg
agcagcgctacgctgactgtgccggtatttcggagcggcttcgcgagctggtgcagccgc
tgagcgagtccgacgcggaggtgggacaatttttgcttgaggcgctgggcgaggtgagca
aagagccgaaggggctgccgccgtcgatgctgcgcaactcgccgcccctggccccgcgcc
ccgccaccacgccggagggcgaggacggctacctcgagctgtacgctgacggggaggggc
agccgtactaccttcacatgttgaccgtgaagatgctcaagcacgatgcgaggctgcgca
acgcgccactgcccaacacggtcaccggcacggtggaggaggtggtgacaatgaagcaga
cggaggagacacgccgcatctacaaggtcttctcgcacgtcccactgcatggcatgatca
aactgtgcgtcgtcaacgtggatcggcttgtcctgccggagacccgcgccgcgtttgccg
ccgcgctgcagaagatggcgagcgacagggcgcagcgccggcaccgcgacgaccgcgccg
ccggcgaggatgcgtcgtggaagcaatacttgatgaggtacagcagccgcagcggcatcg
gacgcggtgactgctggggcttctcgccggacacggcgccgtccgacttctccatcgaca
ccgagagcctgccgtacctgaagctcccttcgacgggttccgggggcagcgaccacgggc
tgccgcccaacccgctcgacacgcgccagcgtgccaccaagcggcaagatatgcagtcgc
tgctcgtcgacacggttggggcgcctccgccacgcggcgactccgcagcggcggctttta
ggagtctgaccacaaacacccccagcacgatcgcggccggctgctgggctcagggtggcg
cagccaagctcttcgcgaaggcggagaggaaggagccgaccatatcaacgtggggcggac
acacgttcacccccaagtagtcctcggccctcctgtgggggtggcgtccctcgctgccga
tgtctctgttagtctctccacgtgtgcgtgtgtgcatggctgccgcacccaacggtgcgc
gcccacacgcgtaggtgcatgcgaatgcgcagcgggatgggtactcctcgtgtcgcgtgg
agcggtgtttgagggcccgtgcggagagtcgtgtggggcgagggtggagcgggaggggcg
gcttggcgacaccacggcgctcttgtcgtcgtgagtgttgccctcctctctttcccccac
ccctcgtacgtgtgcgctgcgtgccgaccgcgtctcgcgctgtccgcccctctgcgcgta
cacgcttgcacggcgccgcggcgcccctccgccacccccgcgttgtgccgcatcggcctg
cctctcttctgcgctttgtttgcgctcctttcgtttccgctttcgagctcgagttgacgg
tcgcctcgggctgcgtgacgtgcgacgcgtgtgcgctgacggagtctattggaggctcac
gcaaggcaaaccgagaagatggcgtagcgctcagtgcacctggtttgttgtgtgcgtgcg
tgtgcgtgtgcgtgtgtgtgtgcgtgtgtgtgcgtgtctgcgtcaatgcagtggccactg
gcactccctcttgctttgccccgccgccaagatatgcgcgcgcggctgagtgtgcgggcc
ccttcgcgtccgcccctctcactcgacgacgggtattgcccctcgtgtgggcactgcgct
ctggaggagcgtgtgcgttcggacacgggcatcgtggcacgagttgcttggctctctctc
tccgcagcagcgcttttctcccccttcatctccctctccctctttcgccctccatctctg
cgttggtttgtgggagacccgttgcgcggctcaaggcagtagcagtgacactgcacaccc
ccctcccgcacggacccaggcaccgaccggacacacatgcacatgccctcataccccccg
tagccatcacagtgtacgcctctgcaaacgagccacacgcttagcccacagaggagacac
ccacgcacgtgttgtgcgcggccccacttgcggactcgtcgatctctgtgctgctgctgc
ctcgtcttatccccgttgcgcagctcacgggctgctgcaccatcgccaccgctgccgcac
ccgttcaagtcttacctttgtggcgctcgaccgcatgtggagagcggaggagaacatctt
tgctcgcgcgaggcctgcgcggctcgacacgcagtacagcagcacgagcgcctgtacgac
ggcgccgcctgcgcgcccgttggtgccgctgcagtggttccacgtccctgggagcggcgc
acgggatgcgcaggtgccgccggagggcctcgtcgcatccacccatctgtccacctcctc
gctgctgccgccgcggagcttgtcgctcggccactgcggtgctgcggacgcctctgctca
tgagctggggtgggacggccgagaggttgacggggaccactgggggatcgctgggtcccc
catggtggcgcagcagccgctgcctcccgcctcgcacggtggcgcgggcactcgtgacac
ttgctcgctggggagcctcctccgccacccccacgtgcgtcccacgcacggcacaagcgc
agacgacacgtcgccagcagaggtgagccgcctgcttcgttattaccgtgacgagaacgc
gcggctgcgcgagcagctcaaggcgaaagagctgcacgaggcgcacatcatggagaggct
ggaggagacgagccgcatgtatgcacatgtgcagctggcgtggcagcgcgccacccgtag
tgacacaccgagctcggtgctccagagcgcggacgacaacgtgggttctgtgccgagtaa
gggcagtggcggtgggagggctgaggaggcgatgcagtcgcgcctcgcacagaaggaggc
tgaggtgcgcgagttgcgggggcgagtggaggcgtaccgggaggcgttgcagcgctctcg
cgctcacgcggcgtgctcggcggaggagcggcaggcagcacctgcacccgccgcgtgctc
cacgggcaatagccccactgtcagcgtcccacccacatcactccacgtgctcctcttgca
gtccctcaacactgccgactaccttgtgaaggtgttcaacgcgctccaacactgccacta
cacgcggcacagaggtgcgagcgacagcgccagtggctgctgccgccgcagcctccacga
ctgcaggctgcgttgcctccaggcagccatgaagggtgcacccatcacacccgagctgct
ggagctggaggatgggccggagaacgacacggccgccgcaaacatggaggcggctgtcgc
tgtgctggaggagttgagttactgcgaggccgtggccgtccgcctcgcggcatctctgct
gggtcgcgagaggtttgccgatgatgacgccgccccgcctgtcagcgccaccggcgccgc
cgcgccagcacagaaagcagcgccaccggcgtccccctccgcgcttgaggttgccgggcc
tgttgaagtagcgcaggcggcggcagctgcccctcgcgatgacgacgacggtgaggaaag
cgcgggtgagggcgagaggaacgcggaggagagtgggcacagcgcggtgtcgtgcgcagt
tgccgtacgagagccgcggcgccgtccttcgcgatgccgtcccgatgttggcgactgcga
ggtgcagtagtcaagcgtcacgagcggctctgatggcaacggcggtggtggtggcgcggg
taggggctgtgtgtgcgtttgtgcgtgcgtggcgcactgccctcgaactcctcactcgtg
tctgccgcccccttcacctccttgcaccgcgcagagcacctcacgaggtgcatgctgagc
ggacacgtcctaggggcacacgcctgccagctaacccaacaggaacaagctgctcctcat
agagagcgtccacgctgccggatgagccacgacacgcatgcggtttcttttcccttcttc
ccctgcgtgtgcgtgtgcgtccctcgcgcatctttggctttccgttctcctctgcacgcg
acccctcttcccccacgctcctcgcgcacttggcgtgcatctcttgctgttgttgtcctt
gtttccgcgagctccacagagtaggtggaagaacgtgttggcgctctccccatccgaaac
tgccgcggcttccccgctccccgcctctctcatgccgaggcgttgcaccgaagcgcattc
gcaggctggaggtcgccttgctagtgtagccgacgacggccggtaagggggcgagtggga
aggcggggtggaggaaaagagtggtgagtggggagaatgaggcgatgatatgataggtgt
gcgcatgtgcgtgtatcgtgtcccccgtgaaatgcccccctccccgcccgcactccgtga
tgctgtgtgctggtgcgctctgccaacgtcctcacgtgctgcgtggctgaggcagtgccg
actgtcataaaagtgatggcgtgtgctcgcgtggcgcggtgccgggcttctctcgcccga
cttctccctacacgtgcgatgcacctgtggtggtcgtctctccgcgttgtcggcccctgt
tgctcctctccatcatctccttccctccctgccatcggactccctccctcgatatcacaa
tgccacccacccacccacccacacgcgcgatcgtgccgcccccgtgcgcagtctcgccgg
cgtagtgagggcccttctttcctcctcacacgtgtatccacgagttggccacttacgcac
tgctttggcgtcccgtagcgcttccttgtgagcctctacactttgcatatccgccttcac
tcctcagcccatcctcctcttctcgcccgccatgtctgagcagctcgccctccacgactt
gtcgaacgaggccattcagcacatgcaggccagcgaggcgctgcagaggcacctcgagaa
tgcccagctggcgcaccgcgtgtgtgtgcccaagtcgttgaaggcgaacgagccgcctgt
ggagaagtgcgcgctgacctggggcgaggtggtgatgcgctacaaccagtgggctgagta
ccgcccggcttttcaggatagcgccgcgcagaagaagtactccaagtactggaccaagaa
gcgccaggccgccgacgacagcaacccgtacaagtaagccggcgtgcgtctgtgtgtgtg
tgtgtgtgtgtgtgtgtgtgtgtgtgtgtccgtgcgcgcatggctgtgcgggggggggag
ccgatatttcgtgcccctctccctgcggcatgtgtgaacgccgcgcccccgcacccgtgt
gtctcccgctgtctgcacgcccctctgtatgcgtgtgtgtgtccgtctgtctgtgcgcga
gccttcacagagcgcggagggttttgcccggagcgggaaggcaggtggggtggggaggca
ggcaaggctggggggggggcgcgagaagaggagagagcgtgtgcgcgagagagcgaggag
ccacgccggcatcctctgtgggtagccagaaggtggtggcgaggcttataccgcgccact
ggcgcggagggtgcggggatgtgttgtgcaccgtgccgctctgtgcacgcctgcgccctt
gtgtgtgcctccgctgcagcacctcctctatcctctatgccctatgctctcttcctccct
ctgctccccccgtcgcgtgcgcgtcgctctgacacgcctctccagctttctccacgtgcg
cgcgtctgtcttttaggaatcggtcgtttggttacagtggcgccgtctcttcttctctcg
ttgtttcctccgctctccaccacgcccacacacgcgcgcgtgttggtgtgcgcgagtgtg
gagatgaccgacacgtgaggggggagaggaagcgactcttttaggtataggggggggggt
gaattctgcgcagcttgtcccgccacttgacgcgcacccacacagtgtcagcgtgcgcgt
gcgtgcgtgagagaggcacgctgcttgagtgtgttgccctctctctgtacattggtgtta
gcgcgcgcatgtgtcgggtgctttggtggcagagtctctctatatccctccccttctctg
ttgttagtgaaggcaaagcacgagtaaccgtaaaaccgcgagacagccgcagcagggaag
acggagccactttgctgcgcatccctgcacaccaccccgcaggtgttccatccgccccct
gcctatccctacctctggggtaatttatgcccaacgcacacgagcccctcgccccccttc
ttcgcaccgacacagacgcacacgcacacatgtcgaggccacgtgcgtgcgtgaaggttt
ggcattgccttcgtgtgggattcaccccagtgcgcgtgaggggaggggaggggtggagag
aggcggactgcttgcccccttctctctgcctgcgtgcgcttgtgcatgggcactatgcgt
gtctgtgcgtgagggcacaccagccttttccctgaccttctctctctgcatgtctccact
tgccttcgaacggacgcacacaagtcacaggggtgcaaacgactacagccacctaaggcc
ccctctcttccacaccaccgtcgaccagctctccgcctctgctgatggcgggggtgtcac
gagggaaagcaggtcagggagcaccactacccaacggctgcagccgactctccctccccc
acttgcgctgctgctgctggtgacgagtgcatgggtgcgcatgtggtatgtcgcttcctc
ttacgtctttagcaggggccatcgcctccccccgtgtggtggcaagcatcgcccccggta
gcagcagcagcgccgactgctacgtcattgtatgggtcgagggcaaggagacgccggtgt
atgcatgcaccgcgcctcttccctccactcgactccctgcgccgtcgtcgtcggccgctt
ctgccgggctcgccgctgttccagcggtgaacgttgtgacgctgcggcgcttcttcgctg
ctctcgtccttctctcgtccccaccaccgacggcggaggcgcggagaggcgggcatcggg
tggtgctgccttgcgcctcttcctttactggggaggccaccacattgctctgtgcaaccc
ttccgctgggcctggtgagcg
