# Supplementary material for: Comparative genomics and concerted evolution of β-tubulin paralogs in Leishmania spp
Source: BMC Genomics. 2006 Jun 6;7:137. doi: 10.1186/1471-2164-7-137 (PMC1533823; doi:10.1186/1471-2164-7-137)
Supplement: Additional File 2 — L. braziliensis contig containing homolog to L. major chromosome 21 β-tubulin locus. 15.3 kb contig assembled from L. braziliensis sequence reads containing β-tubulin and surrounding genes, homeologous with the chromosome 21 locus in L. major. To be viewed in Artemis. [file 1471-2164-7-137-S2.fast]

FT   CDS             2..1186
FT                   /label=Peroxin 14
FT                   /colour=7
FT                   /note="Match with Lmj: P = 6.9e-117, Identities = 853/1168
FT                   (73%), Positives = 853/1168 (73%)"
FT   CDS             2975..4918
FT                   /label=Homolog of LmjF21.185
FT                   /colour=11
FT                   /note="Match with Lmj: P = 1.6e-266, Identities =
FT                   1549/1953 (79%), Positives = 1549/1953 (79%)"
FT   CDS             5590..5829
FT                   /label=Homolog of LmjF21.1855
FT                   /colour=11
FT                   /note="Match with Lmj: P = 1.8e-34, Identities = 203/240
FT                   (84%), Positives = 203/240 (84%)"
FT   CDS             6515..7846
FT                   /colour=4
FT                   /note="homeolog of chromosome 21 locus"
FT                   /label=beta tubulin
FT   CDS             9718..11460
FT                   /label=Histone deacetylase
FT                   /colour=7
FT                   /note="Match with Lmj: P(2) = 1.1e-212, Identities =
FT                   844/1029 (82%), Positives = 844/1029 (82%)"
FT   CDS             13744..14457
FT                   /label=Homolog of LmjF21.1880
FT                   /colour=11
FT                   /note="Match with Lmj: P = 5.9e-48, Identities = 369/519
FT                   (71%), Positives = 369/519 (71%)"
>Lbra_ch21
agatcagtacgcattcgccaaggtaggaagagcagtgacgacggagaagattgcctctgt
tcgtgcctcgcccgccaacacagcaccacccactgccacggcgacggtaggtgccactcc
tctttctccacagctcgagacggcgcggcaaaacgccccagtgactatggggccgggact
gcagtacacccaaacactgtttccttactcgcctctaccactgcaggtggagagacagaa
gaggacggtagactggcgcgacgtcgtgattggcgccggcgccgccatgcttgccggact
ttccgggtacaagctcttcaaccgctactccccttacgagtttcgtcgcaaatcggagaa
gaagtcgcggctgtatcgcggctcctgctcacggcaccgtcccgccaacaatgcgtcttc
ggagagcgaaattgatgcgttgtcaacgtcgcagcgcggccgtgcacctccgctgccgcc
gtcaccaccggtggctgcccctgctgagccgattgtgccggccaccccaccacccgacct
caccgaggtgaaaaagttgctggcagaactgaatgacaccaaagaggcgctggccaatga
gcgtaagaagtgcgccgacctcgctgtgagcgcggcaaagattcgtgcggacaagcagca
gctgagtagggccaacgatcgcctcacgcagcagattgacgagctcaagaaggatataga
aaggttggagaagggcactgccgccagcgaggcgacgcagatggcaggggagagcgtagt
ggcggctgagtccacgtctacatcgacgtacttcccatcggtgacagcggagggtgagca
ggcgcgaaagtcaccagcggtgacgccagtgccgagcgtatccgcgccgaatccgaatgc
cgtgcccggtctacctgttttgccatcaaccgagtcctcaacagtagtcactgccgctcc
tgccattctggaccttaacgcagaggtgactccggtttcacccacgtccgtcgctgctgt
cgcaccgacgcctgagccatttccagcggccgttgcggcagctgcctcctctgcggatgc
cgcagttcccggtgcttctgctacggaggtggtcgagcggctcctccccaccagcagcgc
tgatccgccgaaggcacgtgaggatactccggtgtctgcgagctaagccggctgtgcgtc
tgcaggattgcctatgacaaggccccctgcccaagccttcaatccccccgcaagaagtgc
gtatgagtatgtgcttgtgtgcgcacgacgcaccacatccctttgccgccacgacagaat
ggacggggtctggagaaggtacgcggggggtagggtggaaagcgagactaccaccgttaa
agaacacctcaccacatacaagtcctactctgaaagcaaacacacaaaagcctccgtccc
tctctgtaactcgacaactgtaacgttatgctgaagggcatgctaatgagcacagtgccg
agatctgctcggcaggagcgctgcgtggcttagaattctttttctcgcagcccatatgtg
cttccccacttgcacagtgacatgagcgttcagggtggccatcaccaaagtcttacgccc
acacgtcccctctacgcgccgtcctgacgaccataagagagtacagtgaacgaccgtgca
gcgatgtgcttgccagaacttcagaggacactctgaatcctaccgaacgtgtcttactgt
tcttcagcagcctcgctttccgtttccatgttccccctcctaatctctgttgctcttttt
ttattttgtgaaccgtgagaggtaacctgccccctctcctcatacacaagcataccagcg
gtgaggttgctcttctacctcaccgtcacccacatcctctgtaatggactcagtcgacac
ggcgaggtttccgctatccgcgggagaggagttgtttggcgttgctatcaagcgttttac
tttaccagactccacttcctccgatggcgatggtgtggccgcacctcatccagctagcca
gcctcgattcgggagcggtggtaacatggacctctccggtttgctggatgacagcggcga
ctcgcacaatcagtcatcgtgcatgaggtcgccacagatcctcgttcccgcgaatgctga
aaacgtgtcaccgctgactagcagcgcacgtctcattgtggatgtgctaggcagcggtac
tgccgacgtagcgaccaagcagcgaggactgcaactgcggcgtttctccgtagtggacag
cagcacaagcgaacagagttctgtgtctcatgagttgtctcgctcgccgtcctctgctgc
ttcggcgcctcgccgacgccgcggcgacaagcatcgacttcccgaagagctgctcactca
cgcgcctgcggactttccaggaacggaaataccttctccacactgttccaccgctggcga
ggacgcggcggcgctttccccagaaaagttggacgacgcgaagggaaccggagactcttc
caggctgctgctgcctcagtctcacagtcatgttgcgctggtctcgaggccgtctgtcgg
cagtcttgctcctactgctgtcgtggcgaccgtcacagagtcaccacccccctctgtgat
gttgcaaccgttgccgcatctagagacacacaaacactccgcccgcaggcacagtgctgc
agcagtgtgtcaagcttctactccgcggccaaaggaatcgagactagcaccagcagccgc
ggaggttcagcagccgcagtcgaagcgacagttggaggatggaaacctgaaaggcccatt
accaagccggagttacacgtcggtgcctcagtggacgcgccatatgaagaagagggacgg
gttgtacgttacgcgcgcccgtatgaccaaccctacggccctttacgacagaggcatcaa
ggagcttcaaagaatctcagccaagcgggaggcgatgcgtgcgaagttggaggaggctga
gctggcggaggcgacgtttcacccctccatctcccctcgtgtcagcgcgctcaagcgcag
cggggacattgccggtgttgaccgtgactcctccgctcaactgcggtaccgcctccatct
gctagagctgccggatgggttggcggatgcgtcgcatcgctacacccctcgcctttcaca
cacatcagagatgatcgtgcgggcgtgccgcgagcgcggcggtgctgagttgcctccaga
agagcgactgtaccgcgactacttctaccggcaacagacaatcgatgaggcgcggctggt
gacgccaccaccgacggtggtgcgcagcaagcgtgacatcgatgtgcacatcgcggaact
ctacgcgttcgagcagcagcggcagcacgcaatcacggcggctcgcgaggcactcttgtc
agcttccgcgggggtgcaccctcgtgtctacgtggatcctcgagcgttggtggagcgcct
gacaaagaaccgttctctgtcacagcgacgcaccgccgcagctcagctggagaaggatca
gtggcccttccagcctcagaccagcgcaaacgccaggatgctggcgcatcaagcccgcct
gcgtggtcttcaccggtgggtgccctacttctgcggatctgaagttctttcgctacctgt
gctctctacgtttcagggacaagccgcccacgaggcagcgaggctgtacgccctgctgtg
gcagcacagtcccgccaaaaccgagtggagcgccaaggaactcgctgaggcctttttgga
tggcgtgaaggacaacccctttgttgcggagctgtggcgtcgtcgtccccctgtgggcga
ggcgtccgtgacattgagcgagctgacgtaccgtccttgcctcaaccccaagagcgccat
catcgtagagaagatggaggcggagcaccgctgcggtccggctcatgaccgcctgttcct
tgacgcaagggttaagcaggtatcccaaaggcagcaggagatggaggaggagcaggccgc
actcgagagcaagcagcgcgagcaacagcgacggcagcgacggcaagctgcctggcacgc
acaggaggcgcaccggcttgaggtgtatttggcggaaaaagcaaaagagagctgcaaaaa
cgctactgccgaagcgaccgcagcacatgagcggccacatcctcgtaccgccacctcctc
tcgccgactttttccgtcctcatcgtctcctcagcgtcacagaggtgattctgccagcaa
gctctcgtcttcgtcaccaaggccatccccagttaccgaaactaatactgttattctcgt
accacgctctcctacaccgtcgatgctagggactccatctgccccgccgtcagaagtcgc
gcgcatgagaagcaacaagaccggcggccctacgaaggccacgaacagcagcgggcatag
cagtgccagccactccaggtatccttctcctcttttccaaccgacgacaacttcagtgca
ggccgttccatcgccaccgccctcggcgagcaatattcttctaagcgtcgagacctggcc
cgaggccgaaaagcataaactagatagagcagcagaggcccttcgcgatcttctcacgga
cccgacacgcccctgcggggcatctcagcaggcatcagctgcctcatcgcagcgctcccc
cccggctgcaacccgcattcccccttgcgacatgaaactcccccacaacagtcgggacaa
gctacctgcgcgcaccattgatgtcgtgctcgagtgcgcgcgactgcgtgatccccggac
actcccttccggcgaaagagagcgactagacagggcccaaaagcgtcaactgcgggagct
tggacgcctcctctacagccgctacaaatcaaacatatacagcacaaatagcgcatgaga
gaacgcggaagaaggggatagtagaaagtgcattacggggggggggggaatagaagggtg
gtcactgaagcgcgcgtacatccgcacatgcgccaaccccactttctcttacgatagatc
tgtagctcattacctctccatgctccgtgcgtgccttgtttctggtttgcttcgctgttc
tgcacgcgtaaaggggcttctcatcagatccacttgcagttctctgtcgcacgctgcaaa
gagcaaaacgacagagaggccttgcagttgacgaagcgaagagagggacggcacgcagtt
acaggcgaaggaccagcagcctcacttggtttcccctgcgcaagcactcgtgcatgtata
tggcacatgatccgtgtggactcctttcgtagattttactttcccttctgtcatctcgct
ctgcatctctaccaactcggcaccgcagagcattttgtcctctacttcgccgtttattcc
cctcttcgtccctttccccatcctccttctatcgactgcatcggcgacacaggtggggca
aatcggataagccactagcgacacctaccagcggcaacaaacatatacataagcagcaaa
ttcttgcattgggtgctattcgacactattcagcgacgacgtacttgcctttgtgttccg
ccggcgaagatgtcgagcgtccgaaacactatcgtgacgcgcattcaggaggcatttcag
ccggtggagctggaggtgacggaggtaagtgccgacgaggccaagtacagcgtgagcatc
gtcgctgtggcgtttgcgggcgtgccgctgattgagcgccatcgcaaggtgaacaatctc
tttgccgaggagcttcggtctggcaccattcacgccttgagcatatctgctaagccccca
ccgacgtaagcgcctctcacgagtatgagctgcagttttttttcctttggatcttttctc
ctgcctggaatgaatgcacagagagggggagcacccacacccaggcacctccacatgcat
acacgtatgcacacatattcacaggcgcggaaagccccgcccttacgcagggaagcaatg
atacccagaccgcggtaggttgatgtggacggtaggatggaggcagcgtctctttgcgtg
gtgtgcacactcccgttgcacatatttcgtttatctccttggccttgtgttgcgcatcgc
accaactactgctacgcaccgctgcgccgcgtctctgccccctttttacttccactttga
gagacgccgcctttggcccccacgtgtgccccagcaccgacgcaggccgagcctgcacct
cgtcagccaactccagtgccacacccactttcctcccctttgccttgtctccgccggcct
cgaaaaaaaaacttcgactttccgcaactctctgctaaacaaactcacacgtattctgca
cggcgctgttctcgtgtcgcacgcacacccgcaacacacgcgcacgctcccccgaccccg
cccaccccaccccacccagtaaccaccactccccaacccccaaccccctccaccacacat
ccccttttctttcgctcttcgcggctctgtcaacatgcgtgagatcgtttcctgccaggc
cggccagtgcggcaaccagatcggctctaagttctgggaggtgatcgccgacgaacatgg
cgtcgatccgactggctcttaccagggcgattcggatttgcagctggagcgcatgaacgt
gtacttcgatgagtcggccggaggccgctacgtgccgcgcgccgtgctgatggacctcga
gccgggcactatggactctgtccgcgccggcccgtacggccagctgttccgcccggacaa
cttcgtttttggccagtccggcgctggcaacaactgggccaagggccactacactgaggg
cgccgagctgatcgactccgtgcttgatgtgtgccgcaaggaggcggagagctgcgactg
cctgcagggcttccagctgtctcactccctcggtggcggcacgggctccggcatgggcac
gctgctcatttccaagctgcgcgaggagtacccggaccggatcatgatgaccttctccgt
catcccctccccccgcgtgtcggatacggtggtcgagccgtacaacaccactctctctgt
gcaccagctggtggagaactccgacgagtcgatgtgcatcgataacgaggcgctgtatga
tatttgcttccgcacgctgaagctgacgacgccgacgttcggtgacctgaaccacctcgt
cgctgctgtgatgtctggcgtgacctgctgcctgcgcttccccggccagctgaactctga
cctgcgcaagcttgccgtgaacctcgtgccgttcccgcgcctacacttcttcatgatggg
cttcgcgccgctgacgagccgcggctcgcagcagtaccgcggcctgtccgtcgcggagct
gacgcagcagatgtttgacgccaagaacatgatgcaggccgccgacccgcgccacggccg
ctacctcaccgcgtccgcgctgttccgcggccgcatgtcgacgaaggaggtcgacgagca
gatgctgaacgtgcagaacaagaactccagctacttcatcgagtggatcccgaacaacat
caagtcctccatctgcgatatcccgcccaagggcctcaagatgtccgtcaccttcatcgg
caacaacacctgcatccaggagatgttccgccgcgtcggcgagcagttcaccggcatgtt
ccgccgcaaggccttcctccactggtacaccggtgagggcatggacgagatggagttcac
cgaggccgagtccaacatgaacgaccttgtctccgagtaccagcagtaccaggacgcgac
cgtcgaggaggagggcgagtacgaagaggagcaggaggcctactagccggtgtgtggctg
aggtgcgggcgtgtgtcttacgtgtgcatgagggaacaccatgtatgactgccctgtctg
attttcaggtggtggatcgacttttcggttgagcgctttgcttttgtgtgccgttgactt
acgtttttgtgctcggcgcgaaggttgtggcccctaccccgtgcctgtcgccttctgtga
cgaggcttctgttgcggaaggcgcattgatagagggtagaggcgcatagctggtacgaga
gcactacagccaacgaacgtgaggtcaaccacatacactgcccctgaaacatagaagaac
agcagagagaggataacccgtgaaagcacgcgaattgatccctgtcgtcttctccctttc
ccttctttctgtctcgacctatgctgagtgttgggggtggagtgggggaggggggaagtt
gacagtaggagaagcagcgaagagaagcgtagactttccttgtgcgcaaagaagaagcta
agagcagggaaatgcgtgcaacgagctggcagacataggtgtgcatatgtgtggtttgtc
tcctatgactcttgtcactggccgtttctgcctttttgttttcttctcgcgattatcttg
ttccttctcaaagaacactgtattccttgaagagggaaacggagagagtgtgtctctctg
gctgtgtggacacacccgttatccatcctctcgctctttttttcctttttgatcatcttt
tttgttacttagttctcggttcacttcctccccctttttttatttgggaaccaaggattc
tgccatgcgagctctaccgcagttgtggcacgcatttatgtgtgtgtctgcatgcctgcc
tctgtaggtgcttgtgcgtcgtcgtgcttgtcccgacacgcgtgcctgtgcgcgtatacc
ttcgcttccatgtaatacatccatcgaagtcagaaaaaaaaaaggaggtagcacgtttgc
ggccaccttttctgttcgaaagaaaaaccaagagcgaattggtcgtttttcttctcgctt
tatctttctcttcctctcgcaggcgaacacttgtgtgttcagtgctgcacagattagata
ctttcaagatgactccatcaatggagtcagtcagtgaaaaaaatgaaaagaagaatgtaa
cgcagaaaaaaagaggaaagcggaagtgcaggagcctttactaccgtgtacaacggccat
acagctgccagatgttacatgcggcggagctctagcacgcctgtgcgagagcacatgtgg
aaatagctctccccctttcttatgttcttattcaaggaagaaaaagatgccccacagtgg
tgttctttcctgcttgggatattcccgctttcgcggaagctaccatgcagttggcatcga
ctcacgtcggctagcttcttctctctctctctctcatgcactttgctgcaactaagccct
ctctgtctttttccttcattacgtttgcatgagcggtattcttgtttacgatgatgtggg
acacgtcccgcttcttctcttgtacgcgacggccaccaaacttacacatactcctgtaca
cagacacacaccgacttgcagttacacgcaacggctgctggcgctgcatcgactctgggc
tcacttccttctcgtctctctctctcctctcttctactgcgtcacctttccccactgttt
cgcgtgtttattagttttttctttcagcaccttatctttcctctgctctcgactcctctt
tctcttttcgttgacaactcttcccgcaaaggtgagctgataaagcacaagaggtgccgt
cgaagaaaggagacatctgaccggcttctgccgagtcaggcgacaacgacgacagggatg
ccgaagcgacagcgcagcgatgagaaggtggtgcatcatgcagaactttctgtggaatca
ggaaggcgtttcgacgcgtacatacgcggttggatgcagggcacagctgaatccccactt
atccgtccttctctgctcccgccactgactccattgccgactctcgcagcatggagtaag
tctggcgtggcaccgacgccagcaacaacatctgctggcgttgccgtaagcgatttatcg
tacctctgcgagtggacgccatcgtccgccgttatgccgtcgttgcgtaccgctgtcgtg
tatcacatgtctatgctagatcatgtttctccagatgctggagagtacgagcgtcctgca
cggctacaaagcactatcgaccatctcactgctatcggcctcctggcctgctgtcagcgt
atccccgctcgcgcggccaagannnnnnnnnnnnnnnnnnnnnnnnnnnnnnnnnnnnnn
nnnnnnnnnnnnnnnnnnnnnnnnnnnnnnnnnnnnnnnnnnnnnnnnnnnnnnnnnnnn
nnnnnnnnnnnnnnnnnnnnnnnnnnnnnnnnnnnnnnnnnnnnnnnnnnnnnnnnnnnn
nnnnnnnnnnnnnnnnnnnnnnnnnnnnnnnnnnnnnnnnnnnnnnnnnnnnnnnnnnnn
nnnnnnnnnnnnnnnnnnnnnnnnnnnnnnnnnnnnnnnnnnnnnnnnnnnnnnnnnnnn
nacaacgtcgccgtcgcggcgcgcgcggctcaggcagagctgatggccgcaaaaacgaag
agtgaccccgccggtgatgcgcagcagccacgcatccttatcttggactgggatgttcac
cactgtgacgggacagagagcgttttctacgacgacccatctgtgctggttatttcagtt
caccaatacggcaatggtcccggtcacgtgcttcggaaggtttccacagtttcggccaag
cagccggcggagatgcccaccgctgacaaggaggacgtcaccgcagaggacctcgcagcg
ctcctttcagccgatgctgtcgagccaccaccggtcccgctgccagagccgcctcgagac
gaagcagctccagccccagcacagaccccgacagagggccaccgactgcgcaccgaggtc
gactacaacaagctcgcggttcagatggaggagaaggacgacaccgaaattgccgctctc
ttcggcgttgatctgaacgcggcgtcttctagcagcagcagctcttcttccgacctcagc
tcgtcatttgacagcaccgacggctcaagcgctccaaggaatggcaggcgttcagtccac
cacccaggcgacactgtcggtctctacgttgacgaaacgcctcaaaatgttaccggcgct
gaggaggagctcttttaccctggcacggggcaccttaaccgcgtcggcggtgacgcaacg
gctgcggcgcagggacgcaacatcaacatcccctggcccacgcacggcatgggcgatctt
gagtacttgcagctccttcacgagattgtccttcctgtagcgcgcgagtttcgaccggag
ctggtgctgatcagcagcggctttgacagcgccagcggtgatctgctcggttccatgtgc
ctcaccccatcagggttttacattatgactcgactgatggcgcagaactttccaaggctc
gttgttgcactggagggtggctacatctcaggaacgtggcgctgtgctcagaggccgtga
tgcgtgcgctgctagagagtagcggcttcccgggtgatcaattgccgaaaagccgcatgc
tctggtgtcaagcatccagcctcgctgcggatattaagagaatgcatgcgccgtactgga
gctgcttttcccagaatctgtaagctgggcaactgaccaccgacaaacgctccacccact
gtgtttctatcccttcccacagcgtgcgaatgtggttgacgggctgtcggcgtcaccgct
acaagaggaacgtagggagaacagagagacatgaatgcacgcggagcactgcgctgcttt
cttactcactgggtggagaaatccttcaagggtgcgaatctcctttcattctgaacacga
tgagcgctgacgcctctcttgtcaagcatgcatgatggtgtacagctcgaccgtctcttc
ctccgctccgcggacatgcatacacgaacgccactcttctgctgcaatgcacctgcttct
caaggttcttctcttgacgtggccgcttcctgcacaaagcatgccatttgtgtatcggtg
tctatgcatgttgctcacagcaccaagacattgctttgcctgcctctgtctgctccccct
ctcttattctctgttcctccgtccttgcacgctgcatactgcctttctacacaacacggg
ttaagcccttcccctctagagacctcccctgagccgacacgcctcgaccagagattcaac
tagcacgtgattaactaagaatagcgaaaggcctactcagaatcagatttgtgctctttc
attcatcaatgttgtcgctatggtgtgcgtcattgatgcggggcatgtgcgaagaaatgc
ggtgcgatgtgtacttgcgtgcgtgtgcatgaaaaatacctgcgctgtgtttctaagagg
ccgttagcgtttactccatctccctcgagcgatcagtggagggcccgcgtacacgcacag
ttctgagtaggccccgtcgacaccgcacgcaggcacgcacggccacacgcttgtggatgc
tgctcctcttctgtattctccttgtctgcattatacctttaaaaaaacatctcaccatgg
aagaccctactgagtctgtcgctctcacacaccatcgccatacacgccgcgcatatggtg
agtttcaagctactgtgccttcagcacagaccgttgcgcaatgcttcatacgacacacac
agactccatcgccctacagtgtggcgtctgcaagcttctgcacatgacgattgtgcaaac
ggagcacctgttgtgcgagttgttcctcgaattagaacatgtgaagaacaacaccactcc
caaacgcccatcacctagctgatttctgtcaacgacgccatgacacaggcctccagtgat
gcccacctcaacaatatcctcttagctaagcaggccaaggtctgttttgccatggcgccg
ggctttgcggtggactgtgtggagaccctgagtgagatcaagctggaggatgctgaggtc
ttcaaaaagaacggtggccgcaggtttatttacgttccctgcctcaacgacagtgacgcc
cacgttaaagtgctcatctcattctttggcacctgagttgatactgcagcaccgctattg
tgggctccttactggcttgtttcttttctctcgctatcaatcaactacacattttgcatc
aaccaacccacacgcctcaactgccattcgtgctgactcgacccgctgaagagcctgacg
aggtaatgtgcatcaccatcgcagtgaccacgtttcttgcttcttttcagtgtaatgtgc
ttgcgtgcgtcggtgcgcatgtcactgcgcagtgccgcaccaccagcagtggcactcggt
gcggtgcaggttgctcttttccacttctcacgcaaaggtccagcaaagtacaaaacggag
caggttctcggcagctcgccagagagaagaggaaaacaaataaccgatgcccctcatggt
tctctctccttcgctttatgctgctcgttgagcatgaggtctgtgctcgagatgactctt
tttggggcaccgctgcagcagactctcgcaatgcacgtgcttgtgcgtttctgctttcat
ccacattcattcatttccattttttcccgttccccgcacctctcgctctcttccgtgagt
cgttccccccttgcggcaagcacaagtcgtatctgtctgctgtcgtgaatcaatcggaag
ggcacacctgcggccgccattgctgtcagcacctttcctccaccggttatggccattctc
aaaatggagttttttcacgttgtcgaccccgtgacactggcaccggtgtcgtacgcgcgc
gtggcgctggagctggcactggccgtcgtctgtacagtgctactcggtgcgtgcttgcaa
gttttgcccgagaggctgctgcgctactcccagactgcccgtgctaaggtgccgcgtgag
gccgtagcagtgggggccgcagctgcggccaccaagcctgccatgctaaagaagctttcc
accaccgcctcggccactccctctccctcttccacggcacctccggcgccgccgaagaca
gctccctcagcgcctccggctgctctggaagagcgcaccctggacgacgtcctgagtctg
atcttccaatgggagagtcttctcatcgaggccctaatctacgccacggcgcactcttcg
acaccaacgtacgagactccgacagctaccacgacagctgggaagcccactcaaccgtcc
ccccccaaaacgagcgacttctccagcgacctggccgccaaaatgaccagaggactgcaa
agccaggcgcgccttgccaccgctgctcctcctcccaagagggcatcaaagctgcaggag
acaggcgacacggccgataagcggctagaggacgctctggacgcatacatggaggaggag
caactgctggatgaggcagtgctggacagcgcgcttgaagcggcacatacaacgtaattc
tgcagtgcatgagtgaattcgtacacagccaccgataacacaaggagagaagccctgccg
cccactggacatttacccccctctgaagtgcaatgaggaggtcgacgactctgtgggaca
tgtgtatgcgccaccttggcgtgaattcacgaacgcatccacatatgcccacatccacgt
gtacaagcacttcgcagcgctgctgtgccgcgcgtcggcggagcgcgtctcacaatgtga
acccatcgtctcgtgcgtgccacaccggggccgccaactacccctgcttccttttttcgt
ttgttccactgagccacgaggtgaagctgaagcggcgtttggcaaggtgcatgcgctgac
cacgggtgtcggttcagcacacacgtaccgattgggtgccgggcaggtcccactagcaca
ggtggtgcgccactaccagtaggtgccggctcaccaccgtggctctgtccgttcagctgc
gaacacggccgtgtggagttgctttgatgactggggtagacaacgctcaaagccccgctg
aggacatggcttgtgctagtgtgtgagctccgacgccgagcgtgacaggatgaatgacta
ccctacaatacgtctcgtggcgcatttcaggcttcacggcctgcccacctcctttggcga
gaaagagcttgcccgtgttttacggagcctttgcttcaccacctctttcttcaatgcgac
tcgatctctcttttaacttactgcctcttcatttcctctcttccctatttagcccatgtc
gctaacggccagcgcacatgacccttctccacccacgtgttttcctgcacttcagctctt
cacgcacagtcaccactcaccactgcatagatctcctgcgtcctaaacagcatcagcatg
ctgctactgtacccatag
