# Supplementary material for: Comparative genomics and concerted evolution of β-tubulin paralogs in Leishmania spp
Source: BMC Genomics. 2006 Jun 6;7:137. doi: 10.1186/1471-2164-7-137 (PMC1533823; doi:10.1186/1471-2164-7-137)
Supplement: Additional File 3 — L. braziliensis contig containing homolog to L. major chromosome 33 β-tubulin locus. 25 kb contig assembled from L. braziliensis sequence reads containing β-tubulin and surrounding genes, homeologous with the chromosome 33 locus in L. major. To be viewed in Artemis. [file 1471-2164-7-137-S3.fast]

FT   CDS             31..2823
FT                   /label=Homolog of LmjF33.0780
FT                   /colour=11
FT                   /note="Match with Lmj: p = 1.0e-249, Identities =
FT                   1621/2249 (72%), Positives = 1621/2249 (72%)"
FT   CDS             6032..10657
FT                   /colour=11
FT                   /label=Homolog of LmjF33.0790
FT                   /note="Match with Lmj: p = 0, Identities = 2340/2927
FT                   (79%), Positives = 2340/2927 (79%)"
FT   gap             10947..10980
FT   CDS             11085..12416
FT                   /colour=4
FT                   /label=Beta tubulin
FT                   /note="At least two beta tubulin genes are arrayed in this
FT                   position, homeologous to the chromosome 33 locus in
FT                   L.major.  No more than two are shown since the precise
FT                   number cannot be determined from sequence tiling alone."
FT   CDS             13426..14778
FT                   /colour=4
FT                   /label=Beta tubulin
FT   gap             complement(14811..14901)
FT   CDS             14904..16528
FT                   /label=2,4-dienoyl-coa reductase fadh1
FT                   /colour=7
FT                   /note="Match with Lmj: P = 8.9e-230, Identities = 978/1132
FT                   (86%), Positives = 978/1132 (86%)"
FT   CDS             join(19341..21473,19341..21473)
FT                   /colour=11
FT                   /label=Homolog of LmjF33.0840
FT                   /note="Match with Lmj: P = 0,  Identities = 1545/1807
FT                   (85%), Positives = 1545/1807 (85%)"
FT   CDS             22215..24890
FT                   /label=Homolog of LmjF33.1850
FT                   /colour=11
FT                   /note="Match with Lmj: P = 0, Identities = 1185/1486
FT                   (79%), Positives = 1185/1486 (79%)"
acagaaccgccgcagctgcagcagcaggcgatgcaggcgtgcagtctctcgcagtctatg
gtagacctttcgtcagcaccgcagacgccaccgcgaccggccactgtgaccgacgtgagg
gaatgccgcttatccgctctggatacctctcagtcgaatgagggtttaccaggggcaaac
accggcggggaggctgtctgcaccgttatcggtacctcgctgcagtcagcatggtcttcg
cagctggatgtatcggcgacttctggcccactggcacacaaggcgcaacaagcgtcggcc
ttcccgcctccgtcaccgaagtatgagccggcaactctgcgcactgcgaaggcatcaccg
catccctgccagtcttctgctggggcagatggcccgctgtccgccgcggcactaccccaa
gcagcagaggccggtgctacaaagccgcaacccagtacgatgccgcaatgccgcagcacc
tgctcttgcccttcggaaggggactcagcactggagcatcgcttgtcatcaacttcgagt
tctttgtctgttagcgcgattgtggactctcaagctcatgcacaagagcagtcagcgtca
aagcgaaacattagcggcgcttttccagaaacagcggcagcggcgcatctacccacaccc
agcccaagcgtgcggagggcgtcgtccacgtctgcagccacaacaccgtcgtcagttggc
gctgcgacctcactatcggattccatgaggagcatacccaacaacatggaggcggaggtc
gtcgtcggaacaagcacgcccatgcagccactatcaatgcgattgccagggccgagcagt
gtcgcgggctccgccgtaccgactgcttcggagaagtcactgtcttcgcaccacagtgac
tcgggctccacactgctggaacgcttcgcggtgtttcacgacttgcaggcgttcttgcag
tgggaggaagaggagaaggaatcgcacacgtgtgagctgccgcatgaccgtgatgcgtgt
aatggggtgtttgagaggtatcatctgagtagagcggcggcgatgacggcggcggaaaat
gaaaaatttggcgccttgatgtgcccgactaatgcaagcgaccacagccgcgagaggacg
gaggacgaggagtccctggagagctccgtgggtggatttcttcgcggaaccgacaccact
ggccacgcgcccatcacgccacgccttcgcagccgcattgagaaggtgcagcagcaggag
ctggagatgctgcgcactgtcccaaaggagcgccatccggatataatggatttcctcgac
tcgccagacgtgctgatgcgagagctggaggggatggatgcggccagtaatggccaagag
gacggcaacagagaccccacggacgacgtggcggatggggtgcaggcgccacatgctaga
ctatcccctcagaagcgaccgcagcctgtgctcgtgtcgtcgcgttcttcaccgacaatg
tcggttgcacgaggcagccgtgtcagacctgagggaaggccgccagtgcgagaagtcgga
agagtggctgcccccaccacggagaagagtggcaccaccgagtcggttgtgagacagtac
aggcggaatgggtttgccgcttcctctcacagtgcgagggcgcgagagacaaaccaggca
gtaccgcgagcctcgcggcggtcaaacggctcggagaatggtcacgtgggcagcggtgac
agtgtttttatctcgacacctcgtaggcgacttgccactgagggcggctccagggctagg
ttcacacccatgctgtcttgcggtgctttgagtgacgcgataccaccttctccaaccacg
gccctgaacagccaagttactgtggccgcggtcggcgtttccgcttccactcaggatcct
cgacagcgaccacccgtttccaatacgccgatcagcagtcggtcagagcaaccgttgcgc
acggcttcccggcgaggggacggctacagcggctcatcaagcagagctggcacctccccg
ccccacaaagcagccgcgccggcctcggacgatcttctgccaacgctcttttcggcccag
gaggcggcgaacaccatcaccattgtctttgacttggatgaaacactctgcaacaaccgg
tgcctcatcagacccatacttcgacctggagcagagctgctactccacacactgcgcggc
ctctgtccctcgcctcggtataaactgatcgacaccacccacacccacactcgcaaccag
aacgtctcgaatcgactgtatgatgaggcgatgtaccgcatgggcatgatgccgtcgtac
tactcacgggttgcacagaggcagtcggcgaacggctatcaccgcacaagcagcactctt
ctccccggcactactgagacgtcgggtgctgccgcgaccgacatttcagatgcgaccgct
tctgctggcttccgcagcaccggtgaggcacgccctgccacggcgaaagataagagcccg
cttcgcctggagctggtgctgtggacggcgagcgaagaaagcctagctcggcgcgccatg
cattatatggaccctctgcacaaaattcttgacgaagccatttatcgcgatgggcggtgg
tatcgtgactcgtactacaccaaggagctgtcccgactcggccggtgcatggatcgcgta
gtcatcgttgagaactcgattgattctgtcattcggaatcgaaataacgccatcctggtt
accagttttgtgcgcaaccgcctcgaccggcaactcttcctcgtgcgggactggattggg
ccatgaaagcgaagctggcgcatcagcaggacgcagcccgcgctgccagtgggcagcagg
agagcattgagccatcgacggctcgagacctcacgttgcacgccgtcagccaagacgcgg
gtggtgactgtaccgagaagtgcagcgatgagggaggtgagagtttggtgccaccgtact
cgacgccgtcggctgcgcgcattcacagaagtgaaagcataccgatgcaaattggccata
tcgacacacccattcgcagcggggaccttattcacgtcgaccctgatggcaacggttcgc
tacgtgaggtgatcgccaaacgtgctgcgtcggcgccgtgctgtcccgccgctcgtgctg
tttcagggtcagccgtggtgcagcgtgccacccttcgcccgctcagcgccatggcgcgtc
gcgcatccgacattgtggagttcctgcggcatcatcgactcatccttccagactccaact
tccttcgtttccagcttacggccgaggtcatgaagaagctgcaaaccactgaggctgccc
ttatcgccgccgctcttcccccgtcgccggcggcaattgagcccgcggacgcgcaggtgg
tgcgcaccctcggcggtgtgtctggatctcgtacaacccgaggcgggagtgcactgccga
acgtgacgcccccttcccccgctaccgcggcaaattcggcaggactaccatccaaaatgc
tgcgctccggcactgttggccgtgcgcttcctaacgggggcgtggcttccgtgggcggtg
tcactgcagacgcggcgcgactgcgtacctctatgaaggaggtgggaacggcgacgatct
cgacgcctccgcctgcaggatccgcgacacgaaccactccggacagccacctcgactctc
cggcacccaacagcgtggcttgttggtccgagactcactgtgatcctgttcgattgcagc
gcacagtatcggtggcatccaagagactagtgacaagggagacatagccttgcgcagcag
cgaggagggaagccaggcatgaaaagaatgacgtggcgagggtgaaccgctgtctatcaa
gtacgaaacaaggaaggagggagggtaaaatgatgactgactgaaaaaattcgcgtgtgc
gtgtcggtgtcggtgtaggtgtgtatttctacaaatacatgctgtggtatacatgcgtct
gcgtgctcagagtgcctcttctcggtaccggtgcctatcaagtgaaacgcagaataatcg
gagatctgctcgtagcgctgcagaggaggagaggaggggggggggcaggcagtgcctgtg
gtgcgcccctgttcccttcaaagaatatgccgaagaaaacactgctagttagccatccta
ccctttgttcttcccacaagggtaagggctccccaatgacgggggaggggtcacctcagc
gcgtggtatcccgggcctagcgccctcactttgttgggaagccaggcagccccgtagtcc
tgccaacgctgaagcactcctgctggcgaccgagtccagtccccacgacgtgagggtgtc
agagcggtgtattgccacggatgtcggcggtcgggtcctggatagcgtggcgccagagca
gccagcggcagggaagacgcctgtgccacccatgtgatgggcagagtgcctgcgtgactc
gaacgcattccacccgaccctcgctgcccactggtgtggagagcctgcgctaccccgtgg
gatgcaccatgtggcgaccggcatgacgggggcgactgtgaggcaacccgcggagcgtgg
ggtgtgtatggtgtgtggggcaggggcggtgctgagacgaccgagtgggagcattgctgt
aacacgtgcctaccgctgcctcccaccacacgatgggcctctggcaggccgcggggccga
gtggcgtctgaactcgtgcgctgtgtggcggagaatgcagacatgtcgagccataaaagg
cgagcagaagtgctaagaaggaggttgggaggcctcccctgtgtgcagtgcggcttgtct
ctgccgttgttactttttgttttgcctttgccattgcgatttctccctcggacgcatagc
cgttggcctagagatgcccgttcttccccttgaattcacctccgaacttgctccttctgg
gagggctgctactttgcacgtacggggagcggctcgtgtgagagcgtttcagctctcctt
cagcgctgcgtttctcctttttttcttttcattgctcatcaccgcgcactctttgctaca
gcgctgttcaccacttcctcctcggcacaagcagtcaagcgcacgctggcgcaccggttg
acgagaagtcatacttgtcttggggactaagacccaggcgcctgcagtcgctgttcgctc
aactgggcactttttactctacttccgcatctcttcgttttaccaagaacatttctgctg
tcttcccagagtggcggcgacggttactctggtgcatcagggaatgcgtgctgcttgttt
tccgctgagcagcagggaccgaaaccatgcgtgtgcgttgacgtgcaaagccccactgta
ttgggtacgccactattgtgtgctatatgttgataatataactatttatttatcactttc
tctcccctttctggtgcgccgcactgacgtcagcgacttcgtcattttgcgctctctgca
ccgcttgtctttggagccgggctctcgtgcacgagtcccattcgtgacacggggtgggca
cacgcattcgacaaacaaaaagcgcccacataaacgagagatgaccacccgcaacctcgt
gccagccatccggcagctgcgggtgcggcggatgcctatcacgtgtgtgacctgctgttc
catgacggtgatgatttcttcttggaatcagaggcgatcctgcacatccctttcgacgga
tccgcaaccacctttaacgcctcgtgccagcccaccgccccttcaggacacgatcgcggc
agcgatgtcgaaaaccgagcgagaggacttcgccgtagcctttacacgtgctgcagcgga
tgcagccgatgaccttctgcaaggaggtcgctgtgctaccggacttcagaggtcgtgcaa
tctctcggcgtggacggagtacctcgtcgggctacgcgacgcacctccaagtaatgcgat
ggtgggacctcacgagagcggcagtgcctcgatgaggaccttattatctgccgccggccc
tcgactgacaagcgactttgagggtgcgcaggagatgtttctgcatcacatcttcgacga
tgccaaggaggttgcattgtactcgaccactcgccggccagaggctttcctgcgacctga
gccagcggcaaccggcggcgccccggagggtggctttcagtggcagcttatgccgttatc
agcggcgctgaaggacatggagactgtcctgcaggatatgctacggcatgagcaacagtg
ttgtgtcaagggtgagtcggccgggctctccgccaactctgtcgtgaggttttggcgtgc
tatgctggagcaggcgttcctggcgcagtactgtgatctcgaagccctgaattacggcga
cgtagcggcacccggcgcaccccaacactggttacaccacatctacccttatgactactc
ccggcaaccggccgagctgcggcggcgactcgaacgcggcatccgtgcgcttctctgcgc
gtccgcttatacacttcatattcactgggagcagcacatggcacgccaccctccttccga
tgacgccgcgaagatattggggctcgagtttgtcatgctgtggtggtgggctaaccctga
ccaaattccaatcgagctatccctcgctgcgactcgactgccaccaccgacgctgcagtc
gcttcgacagcgggagttctcggcggaatcgccagtgctggaacgccacggcgatggcaa
gcagccaacaccgacaccgccgcaaggagtgaatatctcaataacaccagtctctgttga
gcagcacttgaagcactaccttgctctcctctcggactcggccagtactgatgcgcgtac
ccatcctcagtctgagcagcagctgcagcgacagcggcgtcgccgcgctgtactccgtca
tggtggtcttctctgcccggcagctatgttccctcctgcataccaagacgcactctgtgc
acacttaacccgcgtgcatagtcggaaaaaaatcactacgtgtcccttgttcccgcgctt
ggtggaggtggctctggcagtggccacatccagctcggcggccccatgtgcggacggcgg
gtcaagctcgtctacacccccctcccagcgcgagtctctgagcgccgctgcccgccgcgg
tcgagaaatcgcccttcagctctgccaagagtggttgtggccagttatatgcggtcgagc
ttcgccccatgcagtgccatcgaccggacagccgcttctccgttctggcaccaccgccac
ccacgcgtcaccgcgcaataagtcgatggagacagttcaggactgggctgtgctgatagc
ggccgtggcggcggtgtctcaggtgcgaggcaacctgctcgcgctgcggcgtgcgagcgg
agcgaatacgcgagaaaggtctgacagggcacattgtgccgccatttctggagctggctg
cagcggtactgaagaatcgcttgctgtggcgtcggagagggccacaagcctcgctcgcgt
tcgtaaccacctctacctgccgctgatgcgagccttgctgattggccccgcagacgtgcc
gtctactgacgacgagcgcgttctcgatgtgtccggtgcaacagcgccaaccgacatgcc
cggttgggttgcccttgtcttcgcgtgcgtggctgcctgcttcgaggaggccgggatgct
gcaacacgacatagcccgacagcctgccacccctgcgcggctctggtgccttctctttca
ctccatgtgcgacacgttccctaacgtctttcactcgggcagcacggtgacaatcatgtg
gacactgctggcgctcgagggagtttgcgcggggccgtcactctactacagcacctatcg
cccgacaactactggcaaggcacagacgatgtcagcgtggctgagcacagtagcagcgtg
gaatggctctgaagtgctcgcggccgagcttctccagttagcaggactgccgagctgcgc
cgaggaaagcaaggctacaactgcatgcacactgtgcccgcggacagagcgatgccagcg
gactgcgtttgttatctctgctgccatggtcgaagcgctcgctaacgacggaggcctgag
aggctcgggtgtcggagcgtcccccacgcaactgaggcatggaaggcggcacggcagagt
cacgcctcttccctcgttcgccagcgccccgtctcctgcattaccgctgcaactgagctc
cccagctgaactcgctcaagcgcaggcctatctcacctcctgtgtggagctctctgagga
ggtggtaacggtgtccatcgagatcttccggcgatacgcgactctaccggtattggtacc
tgacgtagagacgctgtcctccatcgagcctattgcatcggcggcccatgtgggcgagga
gagacacggccgcagccgtggcaggccccccacagaaacagcgttgttgcgacctcagag
gcacccatcgttgatggtgcttctccgccttctccaggtggtggcaatgttcggtgaagc
cggaagccctgcagatgccgacggttctggtcttgtgaactgcgtcgtggatgacgtgat
gggtgcctgtcatcctgtggttgacgtgcacctgcgcaaactacgtgcctacgcggcggc
ggtgtcagggagaagcggtgccttggcgctgctgcacaacgaaacaattcggagtgcact
aaatgatctttctccttccctagggcggcagcgtctcatgaaggcattgctatggtctgg
tctgccagccgccgcgccggagaaaggcgaggaagcagaggtggcggtgtacggcagcgg
ctctcttgcatggtacgtactcgccttcaaccccacccagcgttttggtgctgctttcat
cgacacaacggaggatgaacaccacaagcggcagccatcctccacccacgacgcaagcga
gacgggcaacgacgcagccgatgacgccaacagctttgcagaggtggtgtcttgcttgga
tgaggttctgcggcacctttggcagttggcgatcgccatcccagacgcgggtcgcattgc
actctgcctttacccgtgcatggatgacggattgatggggcgcagtggcccagacacatc
cacgagctcttcggaaacggtagtcaacaggtctggtgaaggcgcgtctgtgccaactaa
ctgcggtagtgatggcgtggtcgacaatgaatccgactcagctccggcaaacagcgatga
ggatgcactaccaactctgcacgctgcagccacgggcgcagacagacccgacgcattgac
gtacaaaagtgttgccgtcttggaaagcaccgcggacgacttcctcgaggctgaagttga
gggggttgacactcctgcggattggaacgggagcaacttgcacgtggacgttgactgcga
cgacggtgtggtgactgtcatgcctggacttgccacacccgccgcgcagcacatcttcta
ctcgctgctggacgtgctctcttggacagttatgccacaggcctcttcggcagatacgac
gacgggtttagcgctcgcatgtccgctgggacacgcccatctgcccggcgaccgtggccg
ccattggtgtgaacgactggctgccaattacggcaagtgcgtgtctgtgtgggaggcgca
ctgcacgctcaccaaagagagcaccacagccactccgggggcggctgcactttgtcggcc
acagaccatggagcatgtagcgcttcttctcttgcagtcgtgccctgacgtctatgttgt
gggattgctgttgcttgctatggcaggtggcacagaggaccctcagcgcatgtcacccag
tgcactggaggcatttgcgcgacgtgtgcagggcgctggctcgttgctcccatggtctgt
ggagtcgtctgtagcgcaacttctttttcacgccggtgtgacggctgcgggtgtgcagcg
ctggcgtgggatgcatcggtcgaaggtcgattcggagtcgcgctgcggcagaggaggcgc
tgcgtcgacggcactcgtgcatgttgccgtgcatcgaaatctgctgcacgacacgtgcag
agaaatagtgagcacgctgagaaggtgcggcggcaccagtgatcttgcgtctaacgtgaa
acacgatctgctactcagcattggaagcctgctactatgctctctggagcagcgaagcgc
tgaggggtcgcggtgccgagcactctaccggtacaacgcatatgtgaatgagtttcttct
tcattgcatgcctggtgcagaggaaagcgggtttgcgccatcgtcgccaccgacgaaggg
gaagtccatcaccgccctacgtgtcgttctaccatctgtccagctgagcagtccgtcacc
aggcagtacacctccgcagcagatggcttctctgcggctggcatggcagcgcagaatggg
gcgtacagaaaaggcagcattgcggagctcgtttcgaagcagagatctccacgtcacccc
agacatggcggagggcacgcgcagcaacacctcccttcacacaacgaaaagcgaactcag
cgaggacgacgccaaccactatgtagcagcatttgcgtgacgagaggagcaggcagcgat
tctggcctataaatgcatacgtgagtgcagggcataccaggctccatgaatctatcctcc
tcttgcctctcacacggcaacagctgtcacacctgcaacccaccgcgcccactcccgcac
cactacaactcacaaaaatacaacaccgcttccccagccttcggtcgagttgtctgttac
atctattactgttcacaaatgtcccccagccgtaactcttcacatactcatagtccagat
gacaaacaaacaagcataactccggcnnnnnnnnnnnnnnnnnnnnnnnnnnnnnnnnnn
cccgaccccgcccaccccaccccacccagtaaccaccactccccaacccctaaccccctc
cgccacacatccccttttctttcgctcttcgcggctctgtcaacatgcgtgagatcgttt
cctgccaggccggccagtgcggcaaccagatcggctctaagttctgggaggtgatcgccg
acgaacatggcgtcgatccgactggctcttaccagggcgattcggatttgcagctggagc
gcatgaacgtgtacttcgatgagtcggccggaggccgctacgtgccgcgcgccgtgctga
tggacctcgagccgggcactatggactctgtccgcgccggcccgtacggccagctgttcc
gcccggacaacttcgtttttggccagtccggcgctggcaacaactgggccaagggccact
acactgagggcgccgagctgatcgactccgtgcttgatgtgtgccgcaaggaggcggaga
gctgcgactgcctgcagggcttccagctgtctcactccctcggtggcggcacgggctccg
gcatgggcacgctgctcatttccaagctgcgcgaggagtacccggaccggatcatgatga
ccttctccgtcatcccctccccccgcgtgtcggatacggtggtcgagccgtacaacacca
ctctctctgtgcaccagctggtggagaactccgacgagtcgatgtgcatcgataacgagg
cgctgtatgatatttgcttccgcacgctgaagctgacgacgccgacgttcggtgacctga
accacctcgtcgctgctgtgatgtctggcgtgacctgctgcctgcgcttccccggccagc
tgaactctgacctgcgcaagcttgccgtgaacctcgtgccgttcccgcgcctgcacttct
tcatgatgggcttcgcgccgctgacgagccgcggctcgcagcagtaccgcggcctgtccg
tcgcggagctgacgcagcagatgtttgacgccaagaacatgatgcaggccgccgacccgc
gccacggccgctacctcaccgcgtccgcgctgttccgcggccgcatgtcgacgaaggaag
tcgacgagcagatgctgaacgtgcagaacaagaactccagctacttcatcgagtggatcc
cgaacaacatcaggtcctccatatgcgatatcccgcccaagggcctcaagatgtccgtca
ccttcatcggcaacaacacctgcatccaggagatgttccgccgcgtcggcgagcagttca
ccggcatgttccgccgcaaggccttccttcactggtacaccggtgagggcatggacgaga
tggagttcaccgaggccgagtccaacatgaacgaccttgtctccgagtaccagcagtacc
aggacgcgaccgtcgaggaggagggcgagtacgacgaggaggaggaggcctactagacgg
tgtctgagtgagagatgcacgccgtacgcgctacgccgctctcttgcacgtgttcgtttc
ttttcctacttgttctctttttttttgttcggtttctcttgtgtaccgcagttgatggat
ccggtggcctggcgcgacttgatgtactgacggtgctgcagcgacacgcgcttgcgcgcg
cactcgtcttgtcctccctcccctcccacccctgtgacctcctcgcaccacttgcttcac
actccctctgcgcgttcgcgtaggtgccgcgccgcgcgtgcagcacccctgttcgccaga
gagtggagtcacagggcgagcgtggagggtggtgggcgccgtgcggtgcgtgtcggagtg
agtgagctactccccgccgcccagcacgccagcgcccctcttcggttttttatcctctct
tcccatgtctactagtttctccgcgtcgcttggcggggcgaaatccgaattgagcgcccc
cgccgcaggggcagggcagcaccgccgccgtggcgcgctggagatggctccgcgtcaccc
acgacggcaggcgaggcagggggagtcgtgcggtgcgacggcatggaggtggggcgccgc
gcgcgtgcactcgcgttttctcgacggccctgtctcgtggcacccctcccctcccacccc
tgcctcctccgccaccactgcagcgtctcttctgccacctgtgcggagcggccgccgccc
ttggcccttgtctctccgcaccagcccgcggtcacctgtgtcgcaccccgtctccctcgc
tttgccccgcctctcccggtctcgaaaccccttcaaaacgttgctgcgcaacatctcgga
aatattctgcacggcgctgttctcgtgtcgcacgcacacccgcaacacacgcgcacgtgc
ccccgaccccgaccccgcccaccccaccccacccagtaaccaccactccccaacccccaa
ccccctccaccacacatccccttttctttcgctcttcgcggctctgtcaacatgcgtgag
atcgtttcctgccaggccggccagtgcggcaaccagatcggctctaagttctgggaggtg
atcgccgacgaacatggcgtcgatccgactggctcttaccagggcgattcggatttgcag
ctggagcgcatgaacgtgtacttcgatgagtcggccggaggccgctacgtgccgcgcgcc
gtgctgatggacctcgagccgggcactatggactctgtccgcgccggcccgtacggccag
ctgttccgcccggacaacttcgtttttggccagtccggcgctggcaacaactgggccaag
ggccactacactgagggcgccgagctgatcgactccgtgcttgatgtgtgccgcaaggag
gcggagagctgcgactgcctgcagggcttccagctgtctcactccctcggtggcggcacg
ggctccggcatgggcacgctgctcatttccaagctgcgcgaggagtacccggaccggatc
atgatgaccttctccgtcatcccctccccccgcgtgtcggatacggtggtcgagccgtac
aacaccactctctctgtgcaccagctggtggagaactccgacgagtcgatgtgcatcgat
aacgaggcgctgtatgatatttgcttccgcacgctgaagctgacgacgccgacgttcggt
gacctgaaccacctcgtcgctgctgtgatgtctggcgtgacctgctgcctgcgcttcccc
ggccagctgaactctgacctgcgcaagcttgccgtgaacctcgtgccgttcccgcgcctg
cacttcttcatgatgggcttcgcgccgctgacgagccgcggctcgcagcagtaccgcggc
ctgtccgtcgcggagctgacgcagcagatgtttgacgccaagaacatgatgcaggccgcc
gacccgcgccacggccgctacctcaccgcgtccgcgctgttccgcggccgcatgtcgacg
aaggaagtcgacgagcagatgctgaacgtgcagaacaagaactccagctacttcatcgag
tggatcccgaacaacatcaagtcctccatctgcgatatcccgcccaagggcctcaagatg
tccgtcaccttcatcggcaacaacacctgcatccaggagatgttccgccgcgtcggcgag
cagttcaccggcatgttccgccgcaaggccttcctccactggtacaccggtgagggcatg
gacgagatggagttcaccgaggccgagtccaacatgaacgaccttgtctccgagtaccag
cagtaccaggacgcgaccgtcgaggaggagggcgagtacgacgaggaggaggaggcctac
tagacggtgtctgagtgaaagatgcacgccgtacgcgctacgccgctctctntnnncdsn
nnnnnnnnnnnnnnnnnnnntnnncdsnnnnnnnnnnnnnnnnnnnnnnnntnnncdsnn
nnnnnnnnnnnnnnnnnnnnngcatgcacacgggactggagtcgccgattcacgcctctc
gctccaccacagtcaccgaaaagaacccgtacgcgcgtcttgcacgcttctacaaggaga
gagcgaagggcaaggtcgggctcatcgttaccggcggtttttcgcccagtgcggagggcc
ttctgtatcctggtgaaaggttgctaggcccgaatgatgtcgaccagctgcggtgcatct
ctgacgcggtgcacaacgagggcgggcacattttactacagatgctgcnnnnnnnnnnnn
nnnnnnnnnnnnnnnnnnnnnnnnnnnnnnnnnnnnnnnnnnnnnnnnnnnnnnnnnnnn
nnnnnnnnnnnnnnnnnnnnnnnnnnnnnnnnnnnnnnnnnnnnnnnnnnnnnnnnnnnn
nnnnnnnnnnnnnnnnnnnnnnnnnnnnnnnnnnnnnnnnnnnnnnnnnnnnnnnnnnnn
nnnnnnnnnnnnnnnnnnnnnnnnnnnnnnnnnnnnatcaccgcacggacgactatggcg
gcagcttcgagaaccgtatccgtttcccgctagaagttcttcgtgcggtacgagatgcca
cggggtcgagctttatcattgtgttccgcgtgtcgcttctggatctcgtgccgaacggct
cgactcaggccgaggtctttgaactggcggagaaagtatccaagtctggggcgaacatta
tcaacagcggcatcggctggcacgaggcccgcgtgccgaccatcgccacctccgtacctc
gtgcgggttacacctgggctacagcggcggtgcggtcgcaccttcgccgtcaaggcattg
agacccctcttattgcggtgaatcgaatgaaccaccccgacattctggaacaagtgctgg
aggatggcgatgcggatctcgtcgccatggcgcgccccttcctcagtgatccatactttg
tggaaaagacgatgtcgggcgctgccgatcgcatcaacatctgcatcgcctgcaaccaag
cgtgcctagacaacgtcttcacgggcaagacagcgtgctgcatgctcaatccactagctg
cccatgaggaggagcgcgcagcgttacccgtgactgccgcgaagcaggtggctgtgattg
gcggcggccccgctggcgcatccgctgcaatcaccctagccgatcgcggccaccacgtca
cgctgtacgaggcgagcgccgtcctgggcggccagttcaacctggcaaagctcatccctg
gcaaagaggagtttcagagcagcattgactactggacaaacacgctgaagaagcacaaga
atgtgacgctgaagctgaacacgcgcgccaccgtagaggatgttgcagacgggggctacg
acgaggtggtggtggcaacccgggtgtgcgccgcacgccaagtcgaactcggtcattcct
ggcatagagaagcaccccaacgtcttctcgtacgtcgaggcactcctgcatccagagaag
gtgggccgccgcgtcgccgtcgtcggtgccggcggcattggcttcgacatggcggaattc
ctcacctcaccacagagcacctcagcggagacggtcgctgcggcgcagtacacaaagttt
acaaagcaggagaactgcgagttccgtaagaaatggggtatcaagtcgcccgccattgtg
caggaagaagagaaagctggcacggcgactggctcaagtggcaacaacagccgcctctca
caccctccaggtggactcgtgaagcctgtgattcctcggccctaccgcgaggtgaccatg
ttccagcgcacccgtggcaaaatcggtgcccatcttggcccgacgaccgggtggattcat
cgccttgagatacgcgtgagccgcgtcaaggcagtggatggggtgacgtacaagagcttc
gacggcgcgaacttcgtttaccttgatgagaagggcaaggagcagacgctggtggtagac
tgcgttgtgctatgcactggacagagctcaaacaaggagtttgagaaagctgcaacaccg
attctatcgaagctgcacacgatcgggggatgtaacttcaccaagaaacttgatgcgaag
ctggctattctgcaagcgcacggcttggcgattcgtttgtgaggcttgacttgctgtcaa
agtgctgcgtaaatccaacggctcgagtgttacgcctcttctttttcgttttgtggttga
attttcgctttcgccagtgctgtacgttgccgatgtctcccccctcacccagcgatgtct
gcaaaagggtccacctcatacacacccacacacacagagagagagagacgacgacgaatt
cacgtaggagctgccctttcctttttcgttgttttcgttttttgcacttgttttccccgt
gtgaccgcccccctccctccccattccccctttcaatggtcacttgctgttgctgcggat
gatgggccttatgcagagctgctagcggcacacttacttcgattttcagagttgtgtata
agcacgtatccatccccgtgtactgtaccctcttccctcctccttagctgcgcgcatgcg
ttctactgacttagcgcttaactcacctcttgcctttcgctcattatttgcgttccgccc
tctcttttgctctcttccgagcagacacacacggccgcacaagcgcacattcctgtttct
caatgttcttcttttccttgcgtctcggcactttgagtggacgcccctcttgttgctgct
tttttccatgacattgctgttcttggcttccgcatgtgtgtgtgtgtgtgtgtgtggagg
gggtctgcgcgttcttccccctctcccccttcagatgtcgcaggacaccccacaccgctt
agcctcttagcgtgtgtcgtgctcgtcacgtgtgtgtgtgtgtgtgctaccattttccat
cttcctcctgtctctttcaccatagctcctctttctccatgaatgctgttaccctccttt
tcccccttgtccctttcgtgcctccctctctgtgactgttgacgaacttcctcgagagag
aacaggggtgggtggctctcctggccctacgccccctttggctgggtgttttgctgtttt
cttttgccctccccttttcatggcctccccagccctgatgaggtgagggcacctcagtgc
gtggtgtatcaggggcccagtacctccctctccccccctccccccaccaccactcactct
gggtggggaagccaagcaaccccccccccctccatcccctgccgcatgctgaaccactcc
tggtgtcggcggccaggtccttgggcggcgttgcgtcggagcgacctgcggccgcgaaca
cgcctgttccgcccatgtgccagcgtgatgcggacggacgccacccgaccctcgctgccc
acaggtgtgtggagggggggcccctgcgccacgccgagggatgcacctcgtggcgacctg
cggagtgggcgggtaaagttccaggcaggggctgtgctgagatgagtgtggcggagcgtt
gtggtaacgcgcgtgtcaagtcctgctttgcacgacacgatgggcctgtgacaggccggg
gcgccgagcgcagtgggaggttgtgtgctgtacggccgggagtggaggcacgctggcaaa
agtaatgtatctccctgctatgcctccttcccctgtatcgccttgctccgcgacgactga
cgactgtactctctttgccttggtttcccttctttccatgttttagcctacagcgaaacg
agccactgcgtgaaaatgaactgcacaccaaagaaatggggaaaaaggaagagagtaatg
accctcgaagcaacaacgtgcctgtctctctctctctccctctgtgcgtttgcgcgctca
tccttggtcccgcgaggaagagaagagccagccgctaggacaagggaagaggaacaccat
cgcaccccaggtgagcacagaagagcaacggaaaagaaaagggagaanngtgtgagtgtg
ccaaacaccttgctgctgcacgcaggggtgtccactgtgaaggcattatcggtctgatgg
tatggtcgcgggaatctctcaagaggggggcataccaggacggactttcatcttaggcgt
ctcttttttcctttgctcctgtggcgtccctcgtgtgcgaacatcggatctgcgaagtct
cttaactccgcgtcttgatacacgcttttatggtactttcttttttgcgtcttcttcctc
tctttctcttgtccccttgttgtctaccatcgtgctggatgtgtgccggagcacgtcagc
gacctggtctacaccgttactctgcggctcaacaccggcgtttgcgtggaagtatatgac
acgttcgctccgcaagtctccttctacgcacatactcattgacgcacggattactcaaac
tacgtttgggttgggcaggtatgtggctgcgctgctcacctcgtctcttctttcacatac
ctcctctctcacccgcagctccggcgcgtcgtgtcgcgccaaggactccaccgagccatg
gccgctcacgcggtagcgagaccgctagtgctggtgccgctacttcgagctctcgcccgc
cttacactttcgacggcaggtctccagatgatggtacgcgacgctaccgccaccattgcc
gcccatcatatcgaaccctcaggccaggcgacccgcttccgccgctcctaacaaacgagg
gcgactgtgcgtcttctgatggctacacttctcagagtcaggcgtaccgacagcgccgca
acgcggccgacaacgcaagaggctctccggtggatgacacagtcgccggctcgcttttta
caccgctgcctcgcccctatggtttctatgacggcattgacgagcacgctcgacaggtac
cacgcccgtcgcgcgaggcccggctgcagcagctgcgcgagtcgctggaagagcacgctg
cctccgctgtcgagttcacggagggcggcgaggacgacatcgagctaaatggcttgccag
ccgatcagtatcatggccacgcagggtggacaacaatcccgaaggactcagcactctaca
ataccatgtatggcgtaggcgatttggagtctcgtcagcgcacaaactcgtggagcgtag
cgatgcgtcacggcagggtggggggcggcggtggcaacgtgagcaatctgttgggtgact
cggcagctgcatctgcacagcgtcccatcgcacaccaagacgaggacaagcaaggcaatc
aagaggttctcgacgaccgccgacgccgtcggcagcacgatgatgggcttttgtccgtat
ctctggagggagagctgctggctccaatgcaggagagcgtggggcagccgaggagcacat
acgcgatgcggaagctatttgtggacggtctcgtgggatatcaaggtgtgataaccaggg
cggaggaggtcacgatgagcgaggagctgttgcaccttctgcaagatcgtcgagccgctt
acgtcgccgaagaggcgcgctactgcgtcaacctttatgaaaaagagcttggcatccctg
ggaaagacaccctcgcgtttgcgctctcgagctgccaaacactgcagcgggtactgtacc
gcttcttcttcttgggtctgatcccttccgtgcccaacgtgtgccaggtcagcgagatgg
tgggcaccttcagcggctatcctgtgcaccgtcacccatcgtcgatcgggtcctacgtag
gggtgctgaacctggtctccacgagcgtgctacaccttcagcacaaggacgcgccatggt
accctcgcctgcatctcacgccacgcagcctcttcgtggtaaccgagccgtgtctgagtg
agtatgcgatggggtacaaacaaacgcatcagcccttccacgcattcgagtacgcgacgc
gcgtctccaaggactaccgaatagaggtgctcttcgccaccgtcgagacagcgcagacaa
agacactctccgaggcagtgcagctgaccgagtacgcggagcagaaggcgcgagaaggga
cggtgaagttgttgcccgggacgttgcaaccccttgcagaggcacccatgcccaccatgg
cgacacagaccgagtcggctacatctgttcctctccgcgggcgtactgacgagtggctgc
aacgactgcgtgacaacctgcacgcatccgaggaagcgagaggtgatgagcacacgaagc
cgctggatgggcacgcgctggacgcnnnnnnnnnnnnnnnnnnnnnnnnnnnnnnnnnnn
nnnnnnnnnnnnnnnnnnnnnnnnncatgggctggactaatgggcctggcgttgacgatg
gcggcagcgcaacggcggcagctgtgcagggggaggccagacatcgtggaaaagatgcct
cgttctcggcaacgacggcctccgcagcacaaaggcgtctggcggcgctgaaggcccgct
acaacgttgcccagcagctgaaggcgtcacggaaacgggcagaggcagcagacgaggggc
cgcgacttattcgaggtcacgcaccacgagaccggcgactgggcattaagtaacggagac
cctcgaccgccccccccctccctcgcctcgcctcctcttgttccttcgcaggtgcagcct
gatctgctcgcagcgagtgtgtgcgtttcgccgtattcttccaaggagcccttctcctct
ctccttttctgtttggtgctcgtccctttcacagatgcgtagcaactctagtcacgtgcg
ctaataccaagtaaacacagcacaggaaagagacgcgtgcctgcccgtcgtttcagccgg
gacacactcccatagagtgccacacgtacacacagaagcggagtgcggaaaggcgcggct
gtggtctgcacgcgtaccgctctcatggannnnnnnnnnnnnnnnnnnnnnnnnnnnnnn
nnnnnnnnnnnnnnnnnnnnnnnnnnnnnnnnnnnnnnnnnnnnnnnnnnnnnnnnnnnn
nnnnnnnnnnnnnnnnnnnnnnnnnnnnnnnnnnnnnnnnnnnnnnnnnnnnnnnnnnnn
nnnnnnnnnnnnnnnnnnnnnnnnnnnnnnnnnnnnnnnnnnnnnnnnnnnnnnnnnnnn
nnnnnnnnnnnnnnnnnnnnnnnnnnnnnnnnnnnnnnnnnnnnnnnnngatcatcggct
gaaaccagaggaaaagcgcaggcgacccttgaaaagctcaacgcatctatcaaaggcagc
gcagtatgttttcacgaaggtcagcgactgccttgtggcattcgcggcacatctccgcag
cagctgccacaccgatgcagctcgagggggcgcacccaggctgttttctgtccgtttcac
aggttctctgtgctcagacagagacagcgcgaaattcagccgtaggtctcagcgtcaccc
tcccaccgctttgcgcgtggggcgcatgcgcagacaccggcggcgccgacgagtcctgtg
acacccggcacggcagttatcatggccgcatcggtgctggcagctcgagccgctacggcg
atgtctgggcccccatcgagtcatacctgacgcacctcagcggcgacatcactgacacta
acgataggggaaaatccggcatggcaccccccgatctgtctccacctctgtgtcttgttc
tgcgcctctttccagacttgacaatagcgcagctcccaattctacaccggggtaacagga
agggtagtcgtgcacctctccgtgcgcgtggcagcttcattgcgccgcatgagtacccgc
tcgaagccatattgggaacagaggagttgtggggcagtggtgcagaccctcggcgggtgt
ttcgcagcgctattgactgtctgcaggagctgggccgacgacttctcccgcaacttccac
tcgtgctacagctgccaacgcgattacttgtgtcacagcagtttctgcatgaccttgcga
cgctgcttatctgcgacggttggcgcagtgtatcctttgagttgccctctacgcaccagc
tctactcctgtaacgcaaaaggaagtagcagtggcgtgcctgccgcctctgccgcggagg
cggcagacgttggggccacagacaccgcgtggtgccggctacctctgctttgcacgccat
gggcgactctatgccgtcaccctggactggggcggacgctgcggcagctgcgccgtcacg
acgtggtcccctttcacgtgctctactcatgggcagtagcggagatgcagctcttcaaca
ggttggagctgtccatcgtcgtggacacgactgcgccgatgccaggagaggaagctctgc
acgcgtacctgcagagccccagtagcgtggggcgatctgctgaggagctccaccgcgcgc
cgcagcagctcccacgcgagtttcgcagctctaccggtgttaccctttcgtcgtctcaga
ctgacgatgataccgacagcacgcatagacatgtgtacatgagtgagaacccaatgacag
cacgcaggtctgaggtggatctcttcaacggtgtgaacgatgcggtgcgccggcgaggtt
ggagtggggcgcggcgtgaggtcgacagggccgagctcgataatgccgagaaagagtggc
gactgcagaagcgcctgtgcacaacttcgccgtccgtgatgacaacggcagtggcgcaca
caccactagcgtctttagacaactcgggtggcctgtcactcaatctggacgccccgccag
atcacttgcgcgccctcatcgagaagtcgattgttgataaagacgcatcttcacggcctc
ccctgtcacagcggcagcgcctcttgcagaaagtggggcagttcatgcagcgcacaatag
tggagcctcctgccactgcgtccgacagctctgccgtccctttatccaacccaacttgcg
aggatcatgagaacgcatcattgaagcaggaggccgaggaactggagcggctgctgaggg
aagctaacgacgccagcaacatggaaaacggcgcagcggaacgtgcatcctgcgagccgt
tacccggttatcgagaacagagccgtaagacgaacaacgcccaggacgccaatcccgaga
ccacgtccaacgcgtggtcggcgtttccggggtactggtcgtgtatgcacgcccttgtag
aggaggtcacgcatgcagccttgttgtggaccgcaccgacgttcaacaaagcggcggtgc
acgcatggacggctgcctatcacgcgtcacagctcccgagtgcaggtcatggtgaggcac
ctctgtccagagacgcaccgctgccactgattatcccaatctacatgcccgtccagtcag
cgatgcatgcagaggtggagcgactgttgcgcgagggccgctggtttaagcagccgccgc
tactgcagagcagggaggaggccatagcgctacatacatggctacctgcgtcactaaacg
tggcccttgctgatgccttgtccaggatgccaagtgactatcaatcgcatgagcgacgcc
ggttgctgcacgatcaccagcgacttcgtagggagggggcacgggctgctcgtcgcgttg
gtagtgtgatcgagcctgcagcgatatcaccgacctcctctgcgccctccggtgacgagg
acgagctgtatccggtgcgcatccgcattcaccaagaagcgcgtcccttgtacctcctga
cgcctgcgcaggtcgagagacgcgagtcacaggtgtttaaggaggccgccgcggcatgtg
cgccttcgggagaaggagaggcacagctcagcacatgcgtctctgaagcaaacagcgcct
ttgcgcaagccgtggagaaatactatcgtgttacctccccgacgcgcaatgcggttctcg
cgcacaggatgccgtccatgccctttctgcaggtgcctacgccggggttgagtatagaca
agctctatcgctcctggcgctgtctctcctcatggcagtgaaaaggcgcgtactgcggtt
catctcgagtgagagggggggtaggagggggggggggggaggggcgctgaacggaaaaaa
aaagcggctgtgtttgagcgcctgcatggcatcctctctcgttctcctctggactccttt
ttgctttgtgtgggatcgtgaccgccggctggctctgcgtgtgcaggc
