# Supplementary material for: Comparative genomics and concerted evolution of β-tubulin paralogs in Leishmania spp
Source: BMC Genomics. 2006 Jun 6;7:137. doi: 10.1186/1471-2164-7-137 (PMC1533823; doi:10.1186/1471-2164-7-137)
Supplement: Additional File 4 — L. infantum contig containing homolog to L. major chromosome 8 β-tubulin locus. 22 kb contig assembled from L. infantum sequence reads containing β-tubulin and surrounding genes, homeologous with the chromosome 8 locus in L. major. To be viewed in Artemis. [file 1471-2164-7-137-S4.fast]

FT   CDS             259..558
FT                   /label=Homolog of LmjF08.1222
FT                   /colour=11
FT                   /note="Match with Lmj: P = 1.6e-61, Identities = 296/300
FT                   (98%), Positives = 296/300 (98%)"
FT   CDS             3838..4698
FT                   /label=Homolog of LmjF08.1225
FT                   /colour=11
FT                   /note="Match with Lmj: P = 1.9e-174, Identities = 822/861
FT                   (95%), Positives = 822/861 (95%)"
FT   CDS             7893..10457
FT                   /label=kinase
FT                   /colour=7
FT   CDS             11711..13042
FT                   /label=Beta tubulin
FT                   /colour=4
FT   CDS             17567..19087
FT                   /colour=11
FT                   /label=Homolog of LmjF08.1240
FT                   /note="Match with Lmj: P = 0., Identities = 1484/1522
FT                   (97%), Positives = 1484/1522 (97%)"
FT   CDS             20516..21934
FT                   /label=Homolog of LmjF08.1250
FT                   /colour=11
FT                   /note="Match with Lmj: P = 6.8e-161, Identities =
FT                   1107/1451 (76%), Positives = 1107/1451 (76%)"
>Ch8 assembly 
cccccttgctcctctccatcatccccttccctcctgccatcggactctctccccttgata
tcacgccgacacccacccacacgcgcaatcgtgcgctgctcccgtgcgcagtctcgccgg
tgcagcgaaggaccctcttcccctcacacacacatctacgagctggccacccacgcagcg
ccctggcctcgcgtagtgtttccgtgtgcgcgtgtgtgccctgcactttgcatatgcgac
tgccccttttcgtccatcatgtctcagcagctcgccttccacgacgtgtcgaacgacgcg
attcagcacatgcaggccagcgaggcgctgcagaagcacctcgagaatgcccagctggcg
caccgcgtgtgtgtcgccaaggcgctgaaggcgaatgagccgccggtggagaagtgcgca
ctgacctggggcgaggtggtgatgcgctacaatcagtggtccgagtaccgccctgctttc
cacgatagcgacgcgcagaagaggtactcgaagtactggaccaagaagcgccaggccgcc
gacgacagccacccgtaacgcaagctgatctgcgcttgagtatttgtgtccgcgcgcgca
tgactgtgtgagtgggggatgcggcgcattcccgcccctctcgctgcggcatgcccgaag
gccgcgcacccgcacacatgcgcgctcccctctgtatgcgcgccgctctgcatgcgcgtg
tgtgcccgtctgcctgtgcgcgggtcttcacggagctcgatgagttctgccccgagcggg
gcggcgagactgagggaccacgcgtaggagagagcgcgaggagccacatcggcatcttct
tcggataactgggaggtggtggtgaggcttgtaccgccccactggcgcggaggatgcagg
tgtgtgtgtgtgtgtgctgtacaccttgtcgctccgtgcatgtttgcacctctgcgtgcg
tgcgcgtgccacggtggcacgctccttcagcattcatcatctgcatgtgtgcctgtcttt
taggaatcagacgtttggttatgggggcgctgtctctcttcctcttgtcttctccgcttt
ccaccgtgcctgcacgcacgcgcaggcgcacgcgcaggcgcacacgcatacgtgagtcac
acatgcttatgcttctgtctgtccgcgtgtgtgtgtgttggtgtgcgcgagtggaggggg
gggtgatgggcaacgcgagagaaggcggaggagagggggagggaagcgactccgttaggt
atagggaggtgattgtttcacagcgtgtcccaccacctgccgcgcagacacacaatgcct
gcgtgtgtgtgtgtgaggcgcgttgctcgagtgtgttggccgctctctgcgcatttgtgc
gagcgtgcgtgtgtatcgggtttcttggtgacggcgtctctctacacttcaccctttccc
ttgttagtgaagacaacgcaaagtaagaccgcagcggaaaaggcaaaactgcgccgttca
gcagtcccgcactccaccgcgcaggtgtaccatccgcgcccctgcctgtccctacgtctt
gtagggtagtccgttcccagcgcgcacgagtacctcgcccctccccttcttccctcccac
gcatacgcgcgcacgcccagacacacacacgcacacacacatgccgggcgtgtgtggtgt
gtgaaggcctggggcgttgcccttgcgtgggatttgccttagagtgtgcgcgaggggtgg
gtgggagaagtggtcgcccctactctctgcctgcgcatgcttgcacacgtgcgctgcacg
tgtctgcgtgtgcgtcgatgcccttcgcttgatgccaccccaacgttctccccccgtggc
tctctctctccccgcgtgtcgccatccgctttcgcacagactcaagtgacgggcgtgcaa
aggacgcgaccatccatgcacgcctctccccatctctcccctccgcatcgtcactgacag
ctctcctcctttgccaatcacgagagaggagcgaggcagatagcagcagcgctgcacagc
ggctgtgggagactttccttcccctctctttatgttggcgccgctgccgctgccgctgcc
gctggcgtgtgtgtgcatgcgcatgtgatatgccgctccctcttacgtctttggcaagag
ccatggcctccccttgtgcggtggcaggcagcaccactaccggcaccgctgtcgccgcgg
ggtacagcagcggcaccgactgctacgtcattgtatgggtcgagggccgagaacggccgg
tgtacgcgtgcactgcgcctcttccctccagtgggtcctccgcgtcgttgccctcggccg
cttctgccggcgccgctgctgttccagcggtgaacgtggtgacgctgcggcgcttcttcg
gcgccctcgtccttctctcgtccccgccgccgacggcgagggcgcgggcaggcgggcact
gtgcggcgctgtcttgcgccgcctcctttactcgagagaccgctcctgtgctgtgcgcaa
cccttccgctgggcttggtgggcgccttcggcgcgtcgccgccgtactactacgtcgctg
tgttggccccaggcactgctgccgtggtgggaaaccagctgctggcctggctggcctcca
gtgtgctggcagcgctccatcccgactcgtgggcaacggctgcgttgccgactgggcagg
cgtgcggcacggcgcttctatcgctcgccgctgatgcaccggacttgtgctcgcaacttg
ctctgtacggtgctgccgaggtcggcagagcgcgcgccggcgccgccgcgatggaggact
acggcgctcgagaggtgttggcggacagcgccggacagtccaccctagctgcggtgctcc
aggagttcgagccgtgccgtgactcacccgtggctgttgcgatcagcaccctcctccgaa
ggtgctgggtgcccttcaccgtttcgcccgccacaaccgcagcctccctgcacatctcgc
tcgccggctacttcacccttccgttcccgtcctgtctccgtgcaagcagttctgccgctt
cacctccggcgccaaccctctacgcgtgctcggccggctgctgggaggcgctgcgcctcc
tcgcctccttctgcagccgccgcacaccggatctccagcaaaccagcagcgcggacgccg
cgcctctggcagttctccccctcggtggcagcagcagcggcggtgcggtggccctgattg
cagcgagcgtcggatacgtgcacccagacacggccctgtaccaggcggtgcttgtccacg
gcgagcgtccttcccgcggcggcgctgtcaactgcgctgctccatatgttcgctacttga
ccaccagcgaggtcgctgcctgcggaactccctggcatcccgacgcactacgcagcgtgt
gggcatgacgtgcttcctgtggcgtatgtgctcgtgcgtgcgtgtctgcacatacttcgg
atcaaacgttcttgcataccagcatgcgcgcatgtgtgcgcgatgagcgatgctccgcgc
acgtcttcctctccctctcttgtggggtgtgcgccacccgcttgctccccgtgtccccgc
gcatccgtctgcggatgcttccttgccctgtctcgctctctcttccgccctccgcgtctc
acctggctgccctccctccttccccatctcgcctgcttcccccgctccgcctgacagaca
tacatgcgcacacgagcacgcgcgcatatcgcgatctaccctacccccgccttcttgcac
tctctcactcactcgctctccctttccccctaataccccactccctgaacagccaccatg
acgaagctgactgttgtgtgccgcgccgtgtcgagtgcgctagaaaagcagacgtgcgag
ctgacgtgcatcgagcgccagacaatctcgctcgaggccgtgcggaagcagcacaaggcg
tacgtgcaggtgttcaaggaaatgatcgaggacggctatgacatcgagcttatcgagctg
ccggcgctgaacgagctgcccgactcgatgtttgtggaggacgtgtcgatgatatacaac
acgtgcgccgtgatcacgcgccccggtgcgccgtcgcgccggccggaggtagacccgatt
ttggacacggtgacggctctgcgccaggagaactaccgcatctgtgagccgggcaccgtt
gacggcggcgacgtgctgtacgttgcgaactcgaagtacgtgtttgtgggcaagtcgaca
cgctcgaacgactcagggtacgagcagatgaaggagtaccttggcaagcacgggctggag
tgcgtgcagtgcgttgtgaagaattgtctgcacctgaagtgtgcggtgacctttctgtcg
gagagcacgctgctgctgagccccaagtgggtcgacccggagatcttcacctcgcgcggg
ttcaaagtggtcgaggtcgattccaatgagccggccggcgcgaacgtgctgagcttctcc
gcggagaagaatggcaagccgttgcgcacgatagtaacggctgctgagttccccgggact
gcgtcgcgcatcgaggcgttcgcggcagaggagacggcgcagggccgcccgacgcgccag
gtggtgctggaggcggacgagatcgcgaaggcggagggctcgctgacgtgctgctcgctt
ctgagctacagcgcataggcgcctgacccgcgcgagcacgtgcctggtgccccctccctc
ccccacgtgtcctcacggcggcgcgccgggggaggacgttaacccgtttctttcgcccct
cctctcccagtcgccatgtgtgtgcatcctgtgtgctgcgcctgtgcgtccacacacgtc
gtgcgctttcacaaaagtcacacgttgcctacgtggcgtcgtccaacctgcacagcgtaa
aagcatttgctgtgtgccatgcgaccttgcccgtctctccccccgggtcgccgccctctc
ccgttcttttgttgcttttctctcccttcttattctccgtgctagcgtcactgtgtcgat
gcgtgtgtggcggcggcggaagggaatcgcgagacagagagctttcatatctgcatcgga
aaagcactcggaaatgctttgtgcccgctcctccgtgctccgcccctctctcccttccct
cccccctcacacgcgcgtacgcagatgtacacgccacagcgcacacacccgtctcagttt
tcactgcactgtctatgtgtgtatgtgcgcggtgctctctctattgttcctttctccgtt
ctcctcctcgtttcgtgcctctttatttgaggactcggctgcttcgtgcttttacctccc
ttcgttcacgcaacacacaccgcccctccccctctgacttctcctatccccctctcccca
ccttcaaacgtgcacatggacggcgttgcgctcagtgcatttctttttccggccttctcg
tgcctgcagtttgagggcaccccggtgacggggggtacacctcggcgcgatatcgcgcgg
tccagtacccacgctctgtgtgtggggagtcgcgaagcagccccgcgtcccctgctgaat
gccgaaccgcttctggtggtgacagggccaagcacctacgacgtggggaggtgagcgcgg
cttactgccactgatgtcggcggcggggtcctgggtggcgctgcctcggagcgacctgcg
gctgtgagtaggtctttatcacccatatggtgggcagggcgtccacgtgacccgcgcgta
tccgaccgggccctcacacggcgcactggtgtgtgtgggtgtgggggccgagccccccga
ggggcgggaacgcaccaggcgatggggcgtgtggccggccggtgggcagagcggcgccgg
cctcgtgcaccctggcggagaatggccgcgcggaaaatagaaacgcttgccaatgccgac
tgttgattggccatgtgcgcagcgtcttgtgtgtggccgtgccagaggagtggcagcggc
gcgtgtgcttgtgggtgggcgtacaaattcgtgcggctgaagtctttatttcgacacgtg
gtgaaagcgatacagatttaccccctgccctctcctcctctgttatcatgagagtgagtg
agtgcagcacagagggaaggagaaacaagagagcgaggggcgcagcgacagcagcgaccg
tagcgcagagcgaaggctacagagctgtgccaacgcaagaggagggggtggggtggggga
gggcgcatacaacgttcgccccgctcttcctctgcttcctttctacgcgtgttctcctca
gaagcacaccaagcgcggaacccgcgaatggaaggccgattgcggtgcgcgtgcaccacc
ctcgtttaccttcccacgcaagcacggacgcatacgcacgacgcagacgcatgaagggag
gggaggggggcgcacgtagcgctgctgtttcacccactgacccattactcacccggggaa
ggtgtaaaagcggtcgtccgctgcatcctctccccttgtgtgcttcttattttttttttc
gatgcgcaaaggccatttcttgggtgtcacttcgtctctcgctctgccctcctcccttgc
atgttccaaacccctacgcacattcgccacatgcagagtttcggcccgtctcctgtctcc
tcccaatacgtactgacacacgcaccctcacacacctacttgctcctcttggacgcttcg
ctttctcctctaatacggctgggcatttgagctactgccttttttttactctgtagtgaa
gaggcagccggcgtgcgtgtgtgtgtgtctgcctgcgggtgtcgccacgtgcagcgtcta
cacgcgtgtgagatgcagcccccctcgcttcttgcgcagcaccaccacatcgccgcatat
ttatttctctttgtgcaggtgcgagactcaccctcgcgtgcgccgacgcacttgcaaccg
cccatccacacacacgcaaacaggcgcacaggtcggttgtgcggtgcatccgcccccccc
tccccccgttgatcggggcctctacttacggagcgagacataacggagagggccgcttaa
cgtgcgcttttgtgtcttctacccctctctgcgtgcatgtgtttctgagcgtgtgcccac
accacgccctcccttccatttccctcctcccccttcccgtcatccgtccatatttcttca
tctcctttattgcatattgtgtgtgtgtggcttctctcttttctgttttctctctctgtt
cccccaccgccatactcatctgctcttgttcctcgtctccctccctcgctgctctcgctt
ccccccatattttgtgtctcgcgcttcttcgcttgggctgcatctacatgcacacataga
catatctatgtatctatatgcgcacctctctatacgtatatctatatatatatgtatgca
tgcatgcgcctgcatgtatgacttcgttttcttttcgctgctcgcatgtgctgtgcgtgt
gtgtgcgctcttcgctgcccctcttcccctctccgcgtctctttctttgtttaggctcga
tacgcttacgtttgacgcctctgctgatctctctctctacgtccccgcattatcctcact
ctcgccctcacgcgtcaactgcgttgcgcgggggcgtctatctgcacgtgtgccagaccc
ctccctcacccacacacggacgccgaggcagcgggagagcggaaagtgaagcgcccccgc
cgcgtgcccaccccttagcggcttgactgcagaggaaggagagcacaccggcacacgcac
acaagtacacatcagcgccgctctgttcccccccccgattttgttccttttcgtttctgt
cggtcatctgcgtctccgcttttttggtcggcatgcgagacgcggcagcaacggaacgcg
agcggctgccgactccggcggacggcgacgtggacagtctgtacgaggatggcactgagg
cggagacggcgaagcagaggagcaccgtcagcaccacaacgttgtttctggcccttccgt
ggctcggctgcacactgttcctggtcgccgttctcctctacgtgaacgtccacaccttct
ccatatggagcagattggtgtcgatgccgggcggcgtcgttgcagacgtctctgtgcaac
accgcgacatggcccgctacactgtcctgttcgtgagccttgccctcctggcagtgcact
tggccatctcgttctgtctcttcagccgcgcctatcacgtcttgtgggacgtgcagatgt
ccctcgtggagctgtccttcatggtggacgtgatccggacgcaccagcacagtacctttt
tctttgtggactgtgtggagcgtgcgcagcgcgtacgggaatcgatgcggtactgggtga
aggagttttctggtttcaaggagatttgcgctgcggagatggccgtgaaccaagtgacac
tgcggctgatgacccgccccagggagagcgcacagcgactggagtcgcccggcgacacgc
agttgccgtgcaccggctcggggacgtcctcgccggtgcagctggctcgcggtggccgtt
tgccgcccgacaccaccgcggcagccttccggcttcctcaggatgcggcatggtcgccac
atgtgcaatcggtgcgcacggacagcgcccatgccgatcctggccctggccggcagctgg
ccggccaccacagcggctctcgccgctccctgtcgtttacgacggagatcggcatcgcgc
aggtgcctttcgaggtaacgctcaagcggcgccacgtggcgcttcttctcctcagctttc
tcacctatcgggagctcgtgcgtgcggaggcggaggaggcacggcagatctcccgcgact
tcatcgccgccgtcaacatgtgcgctcagaggtacaaggggtgcatcgtcgagctgtaca
gtgaccgcgccatcctgtcatggaacgccttcttcgagtctgccggcaactacgcccaga
catgcgcacagtgcggggagtgcttccatgataggtttgtgcgcagattctcccccgaga
gcggcgcgtacttcagcactgccggctacacgggtcacattgtgtgcggcaccacgacgg
agaagtcgctcctgcttcatggtcagcacgtctcgatgctgcgcgggctcccgacgctgc
tcgagatgcggtactgcgcatatgtgtggctcggcaccccaccaccggcgtgcacgagtt
cgccgttgtcgtggacgcggattggtgccgtgcaggccggagccgacttctctgttgatc
tacatgccatgcggcgcacatcggcggagccgctgccggccgccatggtgtggcacatgc
cccagtggacgacattcggtgacgagcgcgccgttcgcgcagaggtgctgacaaatgacg
gcgccgcgcggctgcagcaggacggggacaccgcgccagtgacgcccgcgagcaccgctg
cttccgctgctgccaccggcgtcgctactgccttccccagctctccattcctttcgtccc
cgctgtgcctccgcggtgttggcacgccgtacgagacgttctacgatcgaagccacaatc
gctaccagctgtccaacacagtgcttggggagtccaagtcgtgcgtcgtgcgcctcgcca
tctcggagaccggcaactttgtggccgtgaaagagatcaagatagaacgcggagacgtca
agcccattcgccggcgccgctatcagcgcgagaatcggattatcgtgacacgaggcgaga
agccgcagtggatgaatgaggtggagattatggagcggcatcggcacacgtgtatcgttg
cctacatctccttcgtggaggcggaggacaagctgcgtattgtcatggagtacgtcggcg
gcggcaacttgctgaaatttgcctcctcgtcgcgcggcgcggaaggggaggggccgccaa
tggcggtgctgctgcgcaacgttgtagaggggcttaagttcctgcatcagaagggcatcg
tgcacggtgacatcaagccgcagaatgtgctggtgccagactccgggccgtgcaagatcg
ccgactttggcatctctcgcagggccaccactgccgtcaccagcgcgatcgaaggaacgc
cgttctacatgtctcccgaggcgacgcgcggggaggtcacagcggcgtgcgatatttgga
gctttggcatcatgatggcgcaggtgctcacgggccgcttgccgtacgacgcatccgtgc
gcgactactacttggtaagccagttcatgtgcaacaaggacgtgaagcgagagttgcaca
cgccgctgaagaaacccgccctcgacgtcttcctcgcgtgcacagagtacgacccaggga
agcgcaaaacggccaaggacctactgaagatgccgtacttcaccgcccacgctgcgagca
gcaccgaagatgcgtagggcgaggaggaaatcgggcaacgtacctgcccctgcccccgat
ccgtgtactcttcgccattctatgtgtctgtgcgtttgtgtgtgtggcgtgggtgggagc
gtgtgtgcgaggggatacccctctccgctgtgtctcttcttgcgccttccgtcccctcgc
acgcaagctggacatcggcgttagaagaagaggtgctgggatgggcggaaaggtgccgtg
atgctgtcgtcaccatcggagggagagggagggggatcgtagcagctgctgaacgcgacg
ccgcaccgcctctctcctccctcccttcctggatgcaccttgtcccgggtgcagcgacac
cactgtgatggcgaattcgcgccggctgccggggcttcgggtgcgcctatccccacgccg
acagcgctgcatctgacactgctgtccacaaccgacgactgtagcgcctgtgcgccatgg
tgcgtctttgctacactctccgcggagcacactcgagcgcgcttgtgtgtgtgcgtgtgc
cgctcattcctccccacgggcgctccatcaaacacccctccccgcctcccctccctcccc
ctctccgtggcggcaagaagagaagatgccgactgcagatgcttcattttgcgcctttct
gtcttttcatattcgcgtggcttcgccgcacccccgccggacctgcacggccgcgcgggt
ctgccgcagtgcgcgcgcccaccgcctgtgttgctgtctgtgccccccccccccccccgc
gtcgtcgccacctccctgcttgcgagatttcgcttccgcgtggctgcaggggagacacgc
gcgcaccgcggcacggagcgggggctcgagcaacggcacgagcgtgcgaagggagcaagc
tgcacacacacacacacacacacacaccacaaattaccaagcgcgttatctgtcgtcacc
gctacacgcaccgcgtcgcgcgggcggaggccgaatcctgcgtgcgcacctcccaaaggc
tgcctcctgaccccctgcctccctgtctctccgccctctcccctcttccctcttccatct
gcactcgctctgcactttttttttcttcttcccttgcgcgcgcgtgacgccgcgctcttc
acctgcgcgccccgcaccgacttgggccctctcgtgccacaacggacgcggacagcttcc
ttccacgcatttcgtgcctccacaccgttctccaccctcagtacagacttgcacatacgc
acacatcaccatgcgcgagatcgtttcctgccaggccggccagtgcggtaaccagatcgg
ctctaagttttgggaggtgatttccgacgaacatggtgtcgatccgactggtacctacca
gggcgactcggatctgcagctcgagcgcatcaacgtctacttcgatgagtcgactggagg
ccgctacgtgccgcgcgccgtgctgatggacctcgagcccggcactatggactccgttcg
cgccggcccgtacggccagctgttccgcccggacaacttcatctttggtcagtccggcgc
tggcaacaactgggccaagggccactacaccgagggcgcggagctgatcgactccgtgct
tgatgtgtgccgcaaggaggcggagagctgcgactgcctgcagggcttccagctgtctca
ctccctcggcggcggcacgggctccggcatgggcacgctgctcatttccaagctgcgcga
ggagtacccggaccggatcatgatgaccttctccgtcatcccgtccccccgcgtgtcgga
taccgttgtggagccgtacaacacgaccctctctgtgcaccagctcgtggagaactccga
cgagtccatgtgcatcgacaacgaggcgctgtacgatatttgcttccgcacgctgaagct
gacgacgccgacgttcggtgacctgaaccacctcgtcgccgctgtgatgtctggcgtgac
ctgctgcctgcgcttccctggccagctgaactctgacctgcgcaagcttgccgtgaacct
cgtgccgttcccgcgcctgcacttcttcatgatgggcttcgcgccgctgacgagccgcgg
ctcgcagcagtaccgcggcctgtccgtcgcggagctgacgcagcagatgttcgacgccaa
gaacatgatgcaggccgccgacccgcgccacggccgctacctcaccgcatccgcgctgtt
ccgcggccgcatatcgaccaaggaggtagacgagcagatgctgaacgtgcagaacaagaa
ctccagctacttcatcgagtggatcccgaacaacatcaagtcctccatctgcgatatccc
gcccaagggccctcagatgtccgccaccttcatcggcaataacacctgcatccaggagat
gttccgccgcgtcggtgagcagttcacgggcatgttccgccgcaaggccttcctccactg
gtacaccggtgagggcatggacgagatggagttcaccgaggccgagtccaacatgaacga
cctcgtctccgagtaccagcagtaccaggacgccaccgtcgaggaggagggcgagtacga
tgaggagcaggaggcctactagactgtgagtgagtgaggtgcgtgaaggcgtgtctgcgt
gtgcgcgagggccgctgtccccgcggcgcacgcacacctccctcgttccctctccctctt
tccgtgttttcttcgtttgtcttcctgtacgccatttcggtttcttgtgcttgttctatc
ttgtgggtgggtgtgggaccgacctgcacgtctgtgacggagtgacggggagtggatagg
agagggaaggggggagggggcagggcgaacggcgtctgcgcgtacacgtccctctctccc
tctgcgcgcatatgtgctcatgtgtatgcatccccccttctcttcctttttttcctcccc
tccctccccctctccgtggcggcaagaagagaagatgccgactgcagatgcttcattttg
cgcctttctgtcttttcatattcgcgtggcttcgccgcacccccgccggacctgcacggc
cgcgcgggtctgccgcagtgcgcgcgcccaccgcctgtgttgctgtctgtgccccccccc
cccccccccgcgtcgtcgccacctccctgcttgcgagatttcgcttccgcgtggctgcag
gggagacacgcgcgcaccgcggcacggagcgggggctcgagcaacggcacgagcgtgcga
agggagcaagctgcacacacacggctggaagtgggtgcggcgcgcatctctctgtgtgcg
cttcgcgtgctgctgttcgcgtgtgtgtgtatgtgtgcgcgtgcttgcacggagtgaaat
cgaactatttaaacgcacgtgcgtgcgcagccgtggtggtggcgcgagggctgcagttct
gcacccttccctttcccctcctccaccttgttcgtaagtggggctccatgggcgtctctc
catgctctttttcttgtgagtctgtgtgcgtgttggcacgcctgtgccttgtatcgcatc
ttcggtgcgcgacactgtcgggtgcgctgcgcccccctcctcccacgcccacaggaatgt
gcccatgcttctctttgatcccgcgtccctactaccgcctgctctgctctctccttcaag
gtttcgtcgattgcccattgcaccccatgtgtgcatctgctcctttttggcacccttgga
cgtggccacttccaccgcgacagcacacaccatgctagtggtgctcgacatctccgcatc
tctcgctctaccttgcacgcacccaacaacacaggcatcaaactcaccgccgcttgcccc
agtacacgtcccccttcatctcatgcctacctgcggcccggtagcccttgacccctcttt
ctctcatcgcccctcagctcgccatgaggcacaccgaggccaagcaggccgtgcgcgagg
ccgaggcactcgtcgcagagagccccttcagcttccgacccttctccaactggagcccgg
ggggactggaaggcgaaggggtgcgagcgcgacgagatccgcgagaacatgctgtgctgg
gccatcaccgactttggctgcagccacttccgcgagtgcggccccacactcaccaccgcc
cgcaatggcgaccagctcattgtgggggagggccagccctgccctcgccacctacactgc
aagaagagggaggaccttatccaccgcggcggctgcgtgccggccaagaggctgctccag
agtctctcaggggcgcgaggcgatgggcaccaaggaggagctacgtgtgcactgcgtggg
catcgagagggtgtgccctacggaccacatgctcgagctgagaccggctgagggcatcac
ggtgacgcagggcctctgccacgagctgcgtgccgaggccaccatgggcaagctacttgg
tggtgaggtgagccggcgcaacgacgacgaccctgaccgccgcttcgccgctatggtggg
cggcttcccgacgattgtgaaggacgagaagtccaaacggctgctgtgcaacgagtgccc
gtcggtgtccaaggatccccaaggtctagtcgacagcgctctggcgagaggcgcgtgcac
gtgctcccatcactctcttgtacctgccgtgctcggaaggcgaatagacacaacacccga
agacagcggcagcagcactagtggcagcggatgcagcagtagcggcacacggagacgcaa
gcagggacgcacacaccctcacgaggggtcagaggtcacctgtgtgcgaacacgcgggcg
ggagatagaaggaggtagagggatgccgaatgcgccagagaacagaaaagatggatgatc
gacgcatgtttgcaaaggaggggaaagcaaagacaagcgaagacggttttggtgttgcca
tttgtgcctgcgttgctgtggctgctcctcatcctgctgtggtcggcactgctgcccttc
ccgttgatttccaacctagtcccctccgactgccgcgccacttagctgccttgcgtctgt
ttccccgtttgttctctctggtttgtgtgtgtgtgtgtgtgcctgtgccgttaccctgtg
ctgccctctctctgtcgacgtgcccggtaagacccccgcccgcccccgtctctctccttt
tattttctctcgtcctctccagacggctcaccagtgatcccactctctctgtgtgggcgt
gcgatttatcttcacctctgctccggtgttggagggaggggcttcatggagttgggcgcg
gtgtcaggttccgcgtgtgtgcgtgtctgtgttcacacgccacccgctctcgtacatctc
cgctccctcgcacgccccgatgtcccccggtaaagcacaacacacagtcagggcagcaag
caacgtatgcgcgtctgctttcaaggctgcaatgcggtggcaacgacacccctcgccgtt
tcggttggcgttgactgctgccttcacgccggaaacacaacaggaggtggggcgaggggc
ctagcttgtgtctctgtgtctctcttgcgtgcttgtcgtgctactcaacatgaccataac
actgacgctgatcacctttgcaggccaggcgtacacatacacaggggggagaaaggtatt
tgacacgctcgaagcaacgcatcctccacgagtgtcccggtgtactctctccctttccta
cggcctggggtgaacagatactgcaagactagaggatcgagggacagacatgcagcagga
tgtgctgttgcattgattctgcgggactcacagtctgctgaaaaggcacagctgcgttct
acacaacactgacaataccgccctctctgtcactgctctcctcctgctccctcctcccct
ctatccctcttttcatctcgctcacgcccaagcgtcgcgcagtttgagggcaccccggtg
acggggggtacacctcggcgcgatatcgcgcggtccagtacccacgctctgtgtgtgggg
agtcgcgaagcagccccgcgtcccctgctgaatgccgaaccgcttctggtggtgacaggg
ccaagcacctacgacgtggggaggtgagcgcggcttactgccactgatgtcggcggcggg
gtcctgggcggcgctgcctcggagcgacctgcggctgtgagtaggtctttatcacccata
tggtgggcagggcgtccacgtgacccgcgcgtatccgaccgggccctcacacggcgcact
ggtgtgtgtgggtgtgggggccgagccccccgaggggcgggaacgcaccaggcgatgggg
cgtgtggccggccggtgggcagagcggcgccggcctcgtgcaccctggcggagaatggcc
gcgcggaagagagagctcgcacgtacgcctcttccgctgcgctccctggcgttcctctct
gtgccccatttccctcgaccctttcccatctgctctcacggactctctcccacggcatgc
acacgagcacgcccacaggcatacgcgggctcacgcagctgctcacttgtttggttggcc
cgcctgccgctcctcctcgtgcacacctaccccttttatcctgtctctctcactcgctgt
agacgtctgctcacgtgctttctctcccccatctgccgtatgcatgtgtgtgcatgcgtg
tgtgtgcccgcgtctgcgtccctacacgcgtacgtccgtccgcacgtgcaccgccatctc
cacaggcgcactgctgcagcggcgcactcagctcgagtgctagcgaagattcttttttac
tctttagtcgttgtctcacacacactcacgcagacggtgtgtgtgcgtgtgtggccgagg
cattggtgtaggtgcgcatcgagcaacgggtacgcgtagacggcgagggttcagttgttt
ggttagacaacgtgcagtggcaccaatgccgcggccgaagaagggcggcgggcgagggaa
ggtcgtgaagaatatctgggacatcgccgacttacaggcggcggccctgggaaacagcgg
cagcggcggggctggtgagcgcccgtccaccgccaccaccgcggcgacctatcgccgccc
acggccggtgcggcatgtcgaccccgccgtgctgaggcgcgccttcatgctgcagaactt
ccagttcatccttcgcgccgagctgctgacgatcacgtccacgcaggggctgcctcaggg
ccagcgccggctgatggagtgcatccagctcagcgacagcctcgtgccgtgggaggtggt
gcactcggtcgtcatgcgggccactcctgaggagttccagtgccccatctgcatggaaat
gccgacagcaccgcgcatcacggagtgcgggcacgtctactgcctcccgtgcatcctaca
gtacatgagccgccagaaggcggccggcgcgcagcgcaagtgcccgatgtgccacgacct
tctcacgccctacacgctgcgcccctgcgtgctgcagtcggtgcagccgcggagggtcgg
cgcgcaggcccgctttgacctcttcaagcggcaccgcaactcgtgcgtgctgcgccgctc
cgacgacccctttctggcggcaccgccgccgccgtcctcggcgaaggccgtggcgatcca
cctcccagcctacatggagccgatgtcgtgccagagtcggtacgtgatgacaaccccgca
gtacgaggcggggcagcgctacgccgactgcgccggtatttcggagcggatgcgcgagct
ggagcagctgacgcagccgctgagcgagtccgacgcggaggtggagcgattcttgctaga
ggcgctgaacgaggtgaccaaggagcccgaagggctgccgctgtcgatgctgcgcaactc
gccgcccatggccccgcgccccgtcacgactccggagggcgagggcgaccacctcgagct
gtacgccgacggagaagggcagccgtactacctgcacatgttgaccgtgaagatgctcaa
gcacgatgcgaagctgcgcaacgccgcactgcccgacacggtcaccggcatgattgagga
ggttgtcacgatggagcagacggaggagacgcgccgcatctacaaggtcttttcgcacgt
cccactgcacggcatgatcaagctgtgcgtcgtcaacgtggatcatctcgtcctgccgga
gacccgcgccgcttttgccgccgcgctgcagaggatggcgagcgacagggcgcagcgccg
acaccgcgacgaccgcgccgccagcgaggatgcgtcgtggaagcagtacttgatgaggta
cagcaaccgcagcggtgactgcctgggcttctcgccggacacggcgccgtcggacttctc
catcgacacggagagcctgccgtacctgaagctcccctcgacgggctccgcgggcagcga
ccacgggctgccgcccaacacgctcgacacgcgccagcgtgccacgaagcgacaggatat
gcagtcgctgctcgtcgactcggccgtggagcctccgtcacgcggcgacacagcaacggc
gaagacctccagcaccatggcggccggctgctgggctcaggggagtgcgaccaagctctt
tgccaaggcggagcggaaggaggcgacgaaatcgacgtggggcggacacgtgttcagccc
caagtagtcctcgtccctcaggtgggagggtgacgaccctcgctgccggcttctctgtgc
gtctctccaggtacacttgcgtgcatcactgccgcacccagccgtacgcacgcgcgcaca
cgcgcgtaggcgcatgcgaatgcgtgtaatgggatgaaggtgactcgtgccgcgtgaggt
gcagcgtccactgctgtgtgagggcctgtgtggagggtggtgcagggcgggagtggggcg
agtgggagacggctcggtggcacaacggcgtttctgtcgtcagcgatgcagcactccttt
cattcccctgccccgctcttcatacgtgtgctctgtatgccaacggcgccttgcgttgtc
tgtttctctgcgcgcgcacacgcagagatacaagcacagcggtgctccggctctctgccc
ccctccgagttgttccacatcggcctgtcgctgtccttctctgctctgcacctcttgctt
ccctttcctctccgttttcgaacccgggctgacggccgccccgcactgtgtgatgggtgg
cgcacgtgcgcgtgcgcgtgtgctggcggagtttattcgaatttcaagcaacgcaagtta
agagaggatgacgcggcgctcaccgcgcttggctccccctgtgtgtgtgtgtgtctctgt
ctgcatcagtgagatgctcactggtgctcgctctcgctctgtctcaccgccaagatgtgc
gcacgctgctgagtgtgcgagtccctttgcgccccgccttttcactcgactgcggctgtc
gctctcacgtgtaggcacggctctggggaagagcgtatgtgtgcttgtgtgcgtgaggac
accgacgtggtggcacgagtcacttgaccctctctgtgcagaggcccccctccccctcac
gtgcgaaggcgcacgcatgggggtgccctgctgcgtctgtgccgcttcctcgctccccct
tcatcttccccaccctctccgcccctccatctccgcgttgctctgcgagggacccgctgc
gccgctcaaggccgtagcagtgccgcggcgcaccccctcccttccccacatacacatgcg
cgcatacccccataggcgccgcggcgtacacccctgaaagagaaccacacgctcatacgt
agaggagacacacacgcgcgtgttgggcgccaccccactgaccgacttaccgatctgtgt
gtgccgcggctgcttcgtcttctcctcgttgcatgccctgcgcagctcactggcggctgc
accgcgccaccaccgctgccgctcccctatctttttgccgcgtcttgcctttgcggtgct
gggccgcatgtggagagcggaagagaacatctttgcccgcgcgaggcccgcgcggctcga
cacgcagtacagcagcacgggcgcctgcacgacggcgccgcctgcgcgcacgttgatgcc
gccgcggtggtttcacgtccccggaagcggcgcgcgggacgcgcaggggccgccggaggg
cctcgtcacgtccactcatctgtcctcctcgctgctgctgcagcggagctcgttgctgga
ccacggcggtactgcggacgcttctgcacatgcgctggggtgtggcggccgagacgctga
cgggaactgctggggcatcgctgggccctcccccgcgatgcagccgcagcagcctttcgc
cccgcacggtggcgcgggcacacgcgacactcgctcgctggggagcctcctctgtcacac
cgacctgcgtcccacgcgcgactcgagcgcagacaactcgtcgccaacagaggtgagtcg
cctgcttcgtcagtaccgcgacgagaacgcgcggctgcgcgagcagctcaaggcgaaaga
gctgcacgaggcacacatcatggcgaggctcgaggagacaagtcacaggtgcgcacacct
gcagctggcatggcagcgtgccagcggtgacacaccgagctcgctgttgcagagcgcagg
cgacaaggcggatgctgcgcagagtgtgggcagccacggtggggaggctgaagagacggt
gcagtcgcgcctcgcgcagaaggaggctgaggtgcgcgagctgcagggacgcgtggaggc
gtaccgggaggcgttgcagcgctctcgcgcccacgcggcgctctcggaggaggagcggcg
ggcagctgctgcacccgccacctgcgccgcaggcagcgtctcgcccacatcgctccacgt
gctcctcttgcagtccctcaacgccgccgactacctcgtgaaggtgtttaacgcgctgca
acactgccactgcacgcggcacggagatgcccacgggagcgccagtgactgctgtcgccg
cagcctccacgactgcaaggtgacgctgcctccaggcagccgtgagggcgcacccatcag
ttccgagctgctggagctggaggatggaccggagaacgacacggccgccgcaaacatgga
aactgctgtcgcggttcgagaggagctgctttactgcgaggcggtggccgtgcgcctcgc
ggcctccctgctgagccgcgagaggactaccgacgatgacgctgccccgcctgccaccac
cacagccgccgccgcaccaccagagaaagcagcgtcaccgccgcccctctccgcacttgg
gccactgaccgcgcttggggtcgccgagcccgtcgctttagcgaaggcggcggcggctga
aactcacgacgacgacgacgatgagggcgcgggggagggcgagaagagcacggaggagaa
cgggcaggccacggtgtcgtacgtggctgccgcgcgagagcctcgacgccgcccttcgcg
atgccgtcccgatgttggcgactgcgaggtgcagtagttcagcgacaggaacggctctgg
cgacagcggtggcgggtgatgggggggctgtttgcaacgtttgcgcgtgcgtcgcgcact
actgtcgaacgccccactcatgcctacggcccccgtcacacatcc
