# Supplementary material for: Comparative genomics and concerted evolution of β-tubulin paralogs in Leishmania spp
Source: BMC Genomics. 2006 Jun 6;7:137. doi: 10.1186/1471-2164-7-137 (PMC1533823; doi:10.1186/1471-2164-7-137)
Supplement: Additional File 5 — L. infantum contig containing homolog to L. major chromosome 21 β-tubulin locus. 16 kb contig assembled from L. infantum sequence reads containing β-tubulin and surrounding genes, homeologous with the chromosome 21 locus in L. major. To be viewed in Artemis. [file 1471-2164-7-137-S5.fast]

FT   CDS             461..1855
FT                   /label=Peroxin 14
FT                   /note="Match to Lmj: 6.9e-220, 426/464 (91%)"
FT                   /colour=7
FT   CDS             3673..5616
FT                   /label=Homolog of LmjF21.1850
FT                   /note="match to Lmj: 1.5e-302, 576/647 (89%)"
FT                   /colour=11
FT   CDS             6294..6533
FT                   /label=Homolog of LmjF21.1860
FT                   /colour=11
FT   CDS             10477..11808
FT                   /label=beta tubulin
FT                   /colour=4
FT                   /note="Chromosome 21 ortholog"
FT   CDS             13733..15619
FT                   /label=Histone deacetylase
FT                   /colour=7
>Li21 contig 
cttagtgcgtggtgcggtgagcagatgtcgtggcgctgcctgggggcctccattcgtcaa
gcaatgcgttttctcctctccgtctctcgcatttctgctcttttcggtgcggccacgcta
tccccctttctatctcttcctttcactgcggtttaatggcgcgcgccatttccctttctc
cagtcgctctttctttaataccaccgcacaccagcactcctctccttcttcgctctactc
caacaaagaaagcgggagcgcctctctctctgtcgtgctgctcttgctttgcacataaac
ctgcgttcctcttgagtgtgtctttctcctgctctctctcagtgtgctgcctctctcccg
ctcctgtctccctccctgccctccacactaccctacggcagtgacaccgacgcttcgccc
gctacttcaactcaaccttctaacaaaaaacaacaacagcatggcggcagaagtcccggc
gcagcctcaggcagctctggaagctccgctgccggagccagagcagccgtcttcgtcgga
actggacgctgatacaacggttcagtccgccatccgcttcttgcaagattcacgcgtgcg
gcgctcgccggtcgagtcgcagatccgtttcctcaagggtaaaggcgtgccagatgaaca
gataaagtacgccctcgccaaggtaggaaggacagtcacagcggagaagattgcctctgt
tcgtgccccgcccgccaacgcagcaccaaccggtgccacggcgacagcgtgtaccacccc
tctttctgcacagctcaagacggcgcggcaaaacgcgccagtgaccatgacgccaggtcc
gcagtacacacaaacgctgtttcctcactcgcccccaccaccgcaggtggagcggcagac
gaagacagtggactggcgtgacgtcgtgattggcgccggcgccgccatgctttccgggtt
ttctgcgtacaaactcttcaaccggtactccccttacgaatttcgtcgcaagacggataa
gaagtcgcggctgtatcgcgggtcctcctcacggccccgctccgccaacatcgcgtcttc
ggggagcgaaacagatgcgtcatcaacgccgcagcgtggctgtgtgcctccgctgccgcc
accaccaccgatggctgccgctgctgagccaagtgtgtcggctgcctcaccagccgccct
cactgaggaggtgaagaggctgcagacggagctggacgaggccaaggaggcgctggctaa
tgagcggaaaaaatgcgccgacctcgccgtgagcgcggcgaagatccgcgcggacaagca
gcagctgagtagggccaacgatcgcctcacacagcagattgacggtctcaagaaggatat
agaaaggctggagagggagaagagctctgccgtcggcgaggcgacgcagacgacagcgga
aggggcagtggcggcggcccctgggcctccctcgacgtacttcccatcggtgacgacgga
gggcgagcaggcgcgaaattcaccagaggtgacatcggtgacgagcgcatccgcgccgaa
ttctgacgtggtgcccgttctacccgtcgtgccatcactcgaggcgccagcgaccgctac
tgccgctcctgccatgccggaccccatcacagaggctgtccaggttgcacccgcatccgc
cgccgctgttgcgccggctcctgagttacccccggttgtcgttgcggcgtccaccccgta
cgcggatgccgcagctcctgtcgctactgtcacggaggtggctgcgcccctgcttcccat
cggcggcgcagagccgccgaaggcaggtgacggcactccgatgtcgattggctaagccgg
ttgtaggtctgtcgtgtccacgatcgcagagcatcttgtctctgctttccaccggttcgc
ctgcaagaggtgcgtatgagtgcgtgtgtgtgtttgtgtgcacgccattgtgtcttggcg
tcaaaggaacgtgctgccacggcagatggacgcgggagcgtgagagacgcgcgggtaagg
tggaaaggtcgattgccactgccaccagaagacactcaaccacacacgtgccattctact
ctcaggacaaaggtctctgtccctctctgtaactcggcaactatagtagtatgatcaagg
gcatcctgacgaacacagcgactgcatccacgcggtgggcacagagcttggctcacggct
ctttgtggcagcctatatgtacgcgaacatttccacagtgacgtgaacgtcccagtgacc
atcaccgaagtctcgcttccaccaatcgattcaacgtgctgcactggttcgcttacgaaa
gcgcaaagaacggccgtgcgatgatttgcttgccagaacgacagagaacacgctgcacct
cacccgacttgtttcagcgatcctcagaagcctcgctctctgtctccatgttcatccttc
taacctccgctgcccttgtttggtgaactcggagaggtgacttctcacctccacatacac
gaaggcgtgccaacgtcgaggtttctcttcacaccgtcactcatatcctctgtgatggac
tcaccccgcaaggaggagtttgtgctatcctccggagagggaccgtttgccgtcaccatc
aaacgttttgctacggcagactcctcctcctcctcctccggcgatggcgcggaagcgcct
catccaaccagccgccctcgattcggcagcgggagcaacatcgactcctccggtcttcca
gatgatagtggcgactcgcacaatctgtcatcttacatggggttgccatcaaaccttgct
cccgcgaatgctgaatacgcgccacgggtcgaaagcggcgcacctcttgttggggatgtg
ctaaacgggaccgctacagatgtggtcgctaaacagcgaggactgcaactgcaacgcttc
tccacagtggacagcagtgcaagagatgagcgttcgatgcctcatgagtcgtctcgctcg
tcgtcctccgctgatttggcacctttccgtcaacgcggcggtggcgcgacggcggccgcc
ggcgcccaacatcgactttcccaagagccacttgttcacgcacctgccgcatccctagcg
agggaaacgcctcctcgaggccgctctgccgctggcgaagacgctgcagcgccttctcca
aaagagatggacgacgcgacggtggcaggagactcttcgaggcggcgattgcctcagtct
cgcagtcatgttgcaccggtcacacagccgtgtgccggcagtcctgcttcttctgctgtc
gtggctactgtgcccgagtcgaaacccgcccctgtggcggcacagtcattgacgctccct
gaggcatgcaaacgcttcggccacgggcacgatggtgccgcagcatgtggagcttttact
cgagcgccaaaggagtcgagaccagcaccggcagcggcggaggttcagcagccgcagtcg
cagcggcagtcgggggatgctgagccgaggagcccatcgtcgggcggggcccacacaagg
gtgcctcagtggacgtgccatatgaaaaagaaggatggccagtacgtcacttgcgtccgc
gtgacaaaccctacggctctctatgacagaggcatcaacgggcttcgaagagcgtcggcc
aagcgggaggcgatgcgtgcgaagttggaggaggccgccctggccgaggcgacgtttcgc
cccactatctctcctcgcgtccgcgcgctcaagcgcagcggcgacagcgccggcgctgcc
cacgattcctctgcgcagctgcggtaccgcctccagcttctagagctgccggatgagccg
gcacatgcggcgcaccgccacacccctcgactttcacacacgtcggagatgatcgtccga
gcgtgccgcgggcgccgcggtgccgagccacccccggaagagcggctgtaccgagactac
ttctaccggcagcaggctatcgaagaggcgcggctggtgacggcgtcaccggcggtggtg
cggagcaagcgccacatcgatgcgcacatcgcagagctctattcgttcgagcagcagcgg
caacgcgccatcgcggcggctcgcgacgcactcctgtcagcttcttcggaggcgcaccgt
cgcctctgcgtggaccctcgagcgctggtggagcgcctgacaaagccgcgctctccgtcg
cagcagcgcagcgccgctgctcagctggagaaagacccgtgccccttccacccgcagaca
agcgcaagctccgcggagctggctcatcaagcccgcctgcgtggtctacaccggtgggtg
cgctacttctgcgacgccgacattctttcgatggccgtgctgtctacgtttcagggtcaa
gccgcccaagaggcggcgacgctgtccgccgtgctacggcgacacagccccaccaaaact
gagtggagcgtcgaagaactcgctgacgcctttgtcaatgatgcgggggacaattccttt
atcgcggagctgtggcgtcgtcgtccccctatcggtgaggcgtccgccgcactgggcgag
ctgacacaccgtccttgcctcaaccccaagagtgccatgatcgtggacaagatgaatgca
gagcaccggggcggaccgacacacgaccgcctgtttctcaacgcgagggcgaagcagctg
tcccgaaggcagcaggagctggaggaggagcaggcctctctcgaggacaagcagcgcgaa
cagaagcggcggcagcgcctgcaagccgcctggcgggcacaggaggctcaacggcttgag
gcgtatcgggcggaaaaagcggaggagcgccgcaaaagcgcagccgcggaagcatccgca
gcagaggagcggctacatccttgcaccacttcttgctctcgccaactttttatgccctca
tcgtctcctccgcttcgcagcggcgggcgtgccagcgtgccgccgtctgcgtcgccgagg
cagtctagtgctgccgcaacggatgctgttattctcaaaccacgctcttacaccccgtcg
atgccaacagcttcatccactcggccgccagaggtctcgcgcgtcaggggaagcaacacc
gacaacactacgacagccagaaacaaaggtagcggtggcaacggcaggggctctggctgc
ccctctcctgctttccatccgacgacaacttcagcgcaggctgctccagcggcacagtgc
ttgacgagcagtattccccgaaacgtcgaggactggccggtggctaacaagcaggaacta
gacagagctgccgaggctcttcgcgatcttctcgtggacccggcacgctcctgcagggca
tctccgcagggatccgctgcctcatcacagcgctccctttcggctgctacatgcttcacc
ccctgcgacgtgaatcgcccactcgacagtcagtgcaagttgcacgcaccctccctcgat
gtcttgctcgtgtgcgctcagctgcgagattcccgagcgttccctgccggcgagcgggag
agactggacagggcccaaaagcggcaactgcgcgagctcgggcgcctcctctacagccgc
tacatgtcgagagtacacggcaaaattagcacgtgagagaaagtgggagcggtagatatt
agaaggcgcattattgggaggaagggaggtaggggggcagcaagggtagtcactgcaacg
cacgtacacctgcacatgcgccaaccccccttcttcgttatacagacacgtgacacatgg
cttctccatgcgccgtgattgcctcctttttttttgctttacttttcagtctgcatgcat
agaccggcgacatcatcagatcgcctgcagctctctgtgtcacgctgcaaggaacaagac
tatatggaagtgttgctgttggagaggagagagacggtacagcgttgaatgcgcagcact
ggcagcaacacttggttcccccccccccacgcccgcactcgtacacgtacaagacgcatc
tattgtgtaagctccttttgtagatctcacgctctcccttctctaccctcgccccgcatc
tctacgaacttggcaccgcagatcttttcgccgttcgctccacccttcaatcccctcctt
gcctattcctcctaccttcgctcgatcgagtacatcgacgacacacggggggggggggtg
aattggataaggaaacggcgacatccatacacatcaataacggattcttgctctgcacac
cgttcgaccctactcagtgacgggctagtcacttttgtgtttcatccgcaaaaatgccga
gcatccaaagcactatcgtatcgcgtattcaggaagcctttcagccggcggagctggagg
tgacggaggtcagcgcagaggatgccaagtacaacgtgcgcatcgtttctgcagcttttg
ccggcgtgccactgattcagcgccatcgcatggtgaacgatctctttggcgaggagctgc
ggtcaggcacgattcatgcgttgggcatatctgcgaagccgccaccgtcgtaagcgccgt
ttgtgcgtgtcggctgttttttttttttggtttgcgtatctcctccttttgcccgccacg
aatacacaatgagacagagagagatgcacacacgttcgcgcaaactcgaaaaaaaaggtc
accgctactgcaggagcgatccttgagcaaacaacatcgacttatcacattggtggaaga
gagagaaccccctcccactgctgcgtgcgccacggcctgcctccgttttccttcggcgat
ctcttttttggcgtcttccctggaatagtcctgttacgctgtcgggtgcagtgcgtgctt
cgggttgtgtctccttccgcgcacacccgccccgttgttatcgccatcacctccgtttca
ctaactcgtacggccgcattttactcgctgcaccgacgcttcgcttgcggctaagtgacc
agtgcggatctgtatcgatcacctcccttctcgaacattgctcctttaccacctcctatt
tggcatctgcgcggggtttggccgaagtccccccttccctccaccttgtcgcggaaaacc
tcgatatgcgtagacgggcgactcagggagatggtacttgacggcgggagttttaggaag
aggaaggacaggaccttcttttccctctcgtgaaacacataatgcagcggaaatgtttct
gccccggatttatcagcaacggtgctatcctaacgctgttggttgctcaggtgctaccat
ggagtgccgaggcagccacagagacttcattgaagaatgcattcgcgtgcggaaatgcgg
cttctagcgcgtcccacaggagtcttcaaggcgagtgtcgtagaatgacgggtgcgtaag
gagagatgctggatagcggacaccaccatgtcaggtgcggacgaggggcggtcaatggtg
atctcgaaacgaaggcattcgtcggggtgctcgtcgttccattcacccggcttcgtatat
aaaccaaactgaagctgaagcagaaggcgctgctgggcacgagtgaattggcgggactga
atgttggtaccgggggcaccatttcccagcactttgtgccgaagagtctgctgcatttcc
agggttatgaccgccttccccgcctttgacgaggtcgcggggcgagcgatgtcttgcgac
catgacgggggcgtggtctcccccggttcccccttctccgccaccttctcccctcgcaga
cattgaggtgcatgacagcgtcgttgtacccggtggccaaagggcctttctccgtgtgtg
agatgatgcacaccatgaaaaccttcgccgcggggaggcgagccatgaggggccagatag
cttttatcttgtgcccccccccccggcggagcggacccttctccgactcctgaaatgctg
gtcgagagtctttcacaatgcgagggggcctaatggattgctttggatattgcgtactcc
accagcgtgtgcaatcgtgagaaaagagcctgtcgcttcctagcgtaggtgcacgctttc
ttttctagcctcgtgcttcgggtgagtgcctcctccttgccgctcactatcacatacgcc
tcctccccgtaggcagctcccgacctcaccaatctgcctgtccagagcgggagctcagcg
gtgtccgtgctacagagtcgcaccgcgttgagcggacggcaaggtgctaggctcacttca
tcgcctttccaaaccacacggtccccgaggcagagtgtcgtgaggaagtctgtgcaaagc
gcaaccaacgcgagctccctggctgatgtctcgtggtatcgcgggagagtaccgcgcagt
ggaagggctggtacggcgagcatcttcgtgcgccatgtgacttttgctcgaccgacggcg
gctgacagctggccgcaacttgcctcctgccgcccagctctcggaaagcatccacagccg
tctttgcagcctcagtccaggcttgttgacctcgaagttcgaggagtggaggcccgcctc
cagtgttgctgattccgagtgcatggccagagttgtgcacgtagttgtcatgcatatgcg
cgtcgaaacgcgcttgaggacgacgcggatagcttcgttcatcgctgcacagacaatcgg
aggaaactggcggacaggggtcgcagccactgcacgcatagagatgtaggaaaggcgggg
gcttaggagccgggtgcgatactgcgtgtcgacaagaaggacctcgacgcggcgccgcgc
gatctcggcatgatactcgaatgaaaaaccttggtcgcgccattgctacaagccatgaat
ccgtgatggctgagtcgccggttcctgcctgtagtgccggctctacgatcaacaggcctg
gtgccaggcggaaggcacaggggcgcgcaaggttcatccggttcgctttcttcgcgtccg
ctagccagatccccctccgtctttgagcgcacgcgcaccctgtttcgctttgccaggcgt
aaataatgcacggcatgcactgcatcgtcccgaccgtttaccatggtgaggacgctgcta
cccagatcgtcaggtcgttagcgtattatgctacgttcccgcagagtagtcggttcacct
ctttcttcggcaacagtacctcgggcgctcggcctacgacctctgcgccgacctccgtat
agccctctcggagtaggcgtctggcaatcgcagctttctggattcccaccgttgccgtac
gcaccggagcctcctcctggtgtcgtaccggggccggctgctgcggtggcgtaggggcca
tctgcttcaccgggcccctcagggaggtcgaagactgccgttgtgacttcgccgtgttgg
taaggggctcgccgtcgttgtgtggggcttcgacttctgggacaagacctccctggctta
cgtacagcagtctgccacggagtgaagtagatcatcggtcgccaggctctaactaaagag
agggccgatggtggagcctcgagggcacccatgcgtagataaccgaggcctgttgctttc
agcgggtaccacttcacgcactatgacttcactgcggcagagggagactgcttgtgatcc
ctgtgactctgcactgcggtcgatgatcgctgagggaggcgctgcgcaacgagcactccg
tgcttcgggaatggggctgcgtgcgtgtgcgtcactaagcagtactaggtgctgcgtgtt
gctccgcttgcctttgtgtgctgctcatccatggctgatcgtggctctctccgcgtttct
gctggcgtgtgatctgcggaatggacaggtgagccggcgtcgccccagtagtttgcgtgc
cgatctcctcctcgttcctattttccttagtcttctgtacttgtgcaggcgtgttcactg
tcgcaggtgcctgcgacacaacgccacggaactcttttcgttgggtgcggtgcgactctt
ttacgcgtgcgcaccaacacatgtagagatgcacacacacacacacacacacacacgcaa
agagaccggtccttacacagagagacgacaacgcccgggatgcagtagactgatgcggac
gacaagacaggggcgtgctccgcacagcagtggctgcatttctccatgtggtgtgtgcac
tcttgttgcacgcttttcttctctcgctctcatggtgcgcattgcaccgagaaccgctgc
gccgtgtctctgcctcttccccatccccgcttcgagggacgccgccctttagacccctgt
acctccgccggcggcggccatctgtgtcacaccccatctcccccgctttctctccccccg
tctctcctggtctcgaaacaacccgacattcggaaatatgtttgcgcggcgttgcgcgcg
tgacacacacacacacaccgaccagtaaccttcccccaacccccctcctccacacaaagc
ataccctttcttttcgcctttcgccactctgccatcatgcgtgagatcgtttcctgccag
gccggccagtgcggcaaccagatcggctctaagttttgggaggtgatttccgacgaacat
ggtgtcgatccgactggtacctaccagggcgactcggatctgcagctcgagcgcatcaac
gtctacttcgatgagtcgacgggaggccgctacgtgccgcgcgccgtgctgatggacctc
gagcccggcactatggactccgttcgcgccggcccgtacggccagctgttccgcccggac
aacttcatctttggtcagtccggcgctggcaacaactgggccaagggccactacaccgag
ggcgcggagctgatcgactccgtgcttgatgtgtgccgcaaggaggcggagagctgcgac
tgcctgcagggcttccagctgtctcactccctcggcggcggcacgggctccggcatgggc
acgctgctcatttccaagctgcgcgaggagtacccggaccggatcatgatgaccttctcc
gtcatcccgtccccccgcgtgtcggataccgttgtggagccgtacaacacgaccctctct
gtgcaccagctcgtggagaactccgacgagtccatgtgcatcgacaacgaggcgctgtac
gatatttgcttccgcacgctgaagctgacgacgccgacgttcggtgacctgaaccacctc
gtcgccgctgtgatgtctggcgtgacctgctgcctgcgcttccctggccagctgaactct
gacctgcgcaagcttgccgtgaacctcgtgccgttcccgcgcctgcacttcttcatgatg
ggcttcgcgccgctgacgagccgcgggtcgcagcagtaccgcggcctgtccgtcgcggag
ctgacgcagcagatgttcgacgccaagaacatgatgcaggccgccgacccgcgccacggc
cgctacctcaccgcgtccgcgctgttccgcggccgcatgtcgaccaaggaggtggacgag
cagatgctgaacgtgcagaacaagaactccagctacttcattgagtggatcccgaacaac
atcaagtcctccatctgcgatatcccgcccaagggtctcaagatgtccgtcaccttcatc
ggcaacaacacctgcatccaggagatgttccgccgcgttggtgagcagttcacgggtatg
ttccgccgcaaggccttcctccactggtacaccggtgagggcatggacgagatggagttc
acggaggccgagtccaacatgaacgacctcgtctccgagtaccagcagtaccaggacgcc
accgtcgaggaggagggcgagtacgacgaggagcaggaggcctactagactgtgagtgag
aaaggtgcgtgagtgcgtgcctgcgtgtgcgcgagggcggcaatgtgtgactgttttctc
ttgtttttcggtgatctatgtctccttttttctgttgacgtgttttcccttgtcgttgat
atctgtttttctgctcggcgcgaacattgtggtcatctccctgtcggcgccgctttctgt
gacggggcttctgaaacggaaggcggattgatggagagtcggtgcgcaaagctggtgcga
gagtagtacagtgaacgaacgtgtagtcaaccacatacaccggactataagcatatagaa
gaacaaagagaaaagggtgacccctagaaacgcacaagtcgatctctgtcatctttcncc
ctcccccccttcaccctgtctgggcctttgatgcgctttggtctgggctggtggggtggc
gaaatcgatggcaggcgaaacaacgaagacaaacgcaaagcttccttctgcctagacaaa
aaggaagagtggagaaaggaaaaagcgcagccgacagatgtgggcgcaaagtgatccgtt
tcacgcggttcttgtcgctgatttcttctcctttctttcttcttttcctcgcactgattt
ttgtcctttctatgtcttcaaagaacgctgtactccttgaatggagagacggagagagtg
tgtctctgtgcttgggtggacacgcccgccacacatcctctcgcgctccttctcctcttc
aagactcctctttttttcgtttggccaaattttcctttttcgtcttcttccttccccctt
ttttcctattttgatacccaaggatcgcgtcgtgcgagctctaccgcagtcatagttcgc
atttctctgtgagccttcatgtctgcctctgtaggtgcttgtgcgttgccgttcctgtct
gtacgcgcgtgagtgtgcgggtgccccctcgtttccctggacgccattcatccctcaaag
gtcaaagaaaacgggagctccttcacttccacgtttggcgtcacagcaagccaaaaaaga
ccaatccagccgcatctccttcttttcctcacttcatctccctccccctttcgctgacgc
acgtttgtgtgttcagcgccgcacaggtgagggaatataaaggtgattccatggatggag
tcagcgagagaaaagataacgtggagaacggtggaaagcagccagaaaaacaggaagacc
gaatagcaggagcctgcatcacaatgcagcgctcgcccagctgccagatgtcgcacacgg
cggggatgctgcgtgccggtgcgagcgcgcacgcgaacgcatgctggtgtaacccttccc
ctctttactatttccttcaagcaagcaagcaagcggggccttacatgggtaccttggcgt
tctggggatgactgcgcatgagcaacaactgcagtgcagttgcccccggcacacctcagc
cggctctctctctccgtctatcatgtactttgccacaactactctctctctgtctgtttc
ctttactgcccttacatgtgcggatgtactcgtgcatgcggtgatctgggacgcttcccg
cttgctcccaaattttacgcggcggcacccatacgcacccacacccatacacataggcat
acacacacgcgcgcacaaacagccgctgctgttgttgttgcgtcggctctgggtctgcct
cctcgcatttcccccctgtaagtccccctctcgcccgccattcgccgtgtttcttacgtt
ttttttttttttcctcggtaccttcacttcttgtgctgcctcgcctctccgttttctttc
ccttgacggagttcgggtagagacaggctgatcaggcacaagcgctgctttcaaggaaag
aacgagcagatcagcccggctttcgctgaagtaggcaacgccgacgatgacaatgccgaa
gcggcagcgcagcgatgagaaggcggcgcaccatgtccaactttctgtggagtcagggag
tcggttcgacgcgtacatacgcggctggatgcagggcaccgttgagcagccgcttcttcg
gccgtctttgctacccccactaactccattgccgactcttgcagcacctagtaagtcagg
tgcggcgcaaacaccagcaacagcatctgctgccaccactgttggcgacttatcgcgcct
ctgcgagtggacaccaccgtccgccgttatgccggcgtcgcgtactgctgttgtgtacga
cacgtctatgctagatcacgtttctccggatgctggagactacgagcgtcccgcacggct
gcaaagcacacttgaccatctcaccgtgatcggcctcctgccatgctgtcagcgcatccc
cgcgcgcactgcgaagaaacacgagctgcgtcgcgtgcactgtagggaattgatcgacac
cgttgatcagcttgacttcttcatgggcatacaggaaggtcgaggaagtgtcattgggca
agatcttttcgccagcgagcacacctcccgcgcagcgcgcatggctgccgggtgcgtcat
cgaggccgtcaaagctgtgctcagcggtgcagctaccaatgcctttgccatagttcgccc
gcctggccaccacgctggccctgctaacgccgctggctactgtctctataacaacgtcgc
cgtcgctgcgcgcgcggctcaggcggagctggctgcagcacaggcggagcacaaccccgc
tggtgacacgcagcagccgcacatccttatcctggactgggatgtccatcactgcgacgg
cacagagagcattttctacgacgatccatctgtgctggtcatctcgcttcatcagtatgg
caacggccacggtcacgtgctacggaaggtttcctcggctgcggcgaagcacccggcgga
aatctcaacccccagcaaggaggacatcaccgctgatgacctggcagcgctgctttcggc
cggcaccatcgaaccaccgccggtctctgcgccagaagcgtcccgccccgaggcaacgtc
agacccaccacaaggctcgacagagggccgccgagtgcgcgccgcggtcgactacaacag
cctcgcggcccagatagaggaggagggcgacgccgaaatcgctgccctcttcggagttga
tctgaacgcggcgtcgaccagcagcagtaactcctcctcggcctcaacctcgtcatccgt
cagcgccgacagcacaagcgttgcaaggaacggcacacgccctgtacactacgcaggcga
caccgtcggcgtctccttcgacgaaacacctcgccagcgcgccaccggcgccgaggagga
ggaactcttttaccctggtacggggcacctcaaccgcgtcggtggtgacgcaacgcctgc
ggcgcaggggcgcaacatcaacatcccgtggcccacgcacggcatgggcgatctcgagta
cttgcagcttctccacgaggttgtccttcctgcagcgcgcgagtttcgaccggagctggt
gctgatcagctgcggctttgacagtgccagcggtgacctgctcggctccatgtgccttac
cccgtccgggtactacattatgacacgactgatggcgcagaatttcccaaagctcgtagt
tgccctggagggcggctacaacgtcaggaacgtggcgctatgctcggaggcggtgatgcg
tgcgttgctggagagcagcggctgcccgggtgatcgactgccaaaaagtcgcatgctttg
gtgtcaagcatcgagtctcgttgcggatattaaaaggatgcatgcaccgtactggagctg
cttttccccgaacatgtgagggggagggggtaggaagcgccagacactgaatccaccatg
ttcatatcccattccgcaccatgcgaatgaggtcgacggagcagcggcgccaccgccgca
aaataaatcacactagatagaaaaaagaaagccatgaggcgcgtgtgcacgacgccatgc
gttgctttctttctctcgaggtgataacatccttcacgagtgcgaatcccccttcacgct
gagcaggatgtctagtgacgcctctttcgtccagcatgcatgatggtgcatggctccacc
gcctccccatcttcccccaagcacacaagcaaacgtctcctgtatgactactgggggcct
ccgtcgttgtctactgtggaagaggtgcacatttgccagttcttcctcgcatttgaacgc
gtaaaaagcgtccccaatcatagg
