# Supplementary material for: Comparative genomics and concerted evolution of β-tubulin paralogs in Leishmania spp
Source: BMC Genomics. 2006 Jun 6;7:137. doi: 10.1186/1471-2164-7-137 (PMC1533823; doi:10.1186/1471-2164-7-137)
Supplement: Additional File 6 — L. infantum contig containing homolog to L. major χηρoμoσoμε 33 β-tubulin locus. 24.4 kb contig assembled from L. infantum sequence reads containing β-tubulin and surrounding genes, homeologous with the chromosome 33 locus in L. major. To be viewed in Artemis. [file 1471-2164-7-137-S6.fast]

FT   CDS             676..4491
FT                   /colour=11
FT                   /label=Homolog of LmjF33.0780
FT                   /note="Match to Lmj: P = 0., Identities = 3533/3820 (92%),
FT                   Positives = 3533/3820 (92%)"
FT   CDS             4915..9786
FT                   /colour=11
FT                   /label=Homolog of  LmjF33.0790
FT                   /note="Match to Lmj: P = 0., Identities = 4500/4874 (92%),
FT                   Positives = 4500/4874 (92%)"
FT   CDS             10437..11768
FT                   /label=Beta tubulin
FT                   /colour=4
FT   CDS             13979..15310
FT                   /label=beta tubulin
FT                   /colour=4
FT   CDS             17510..19699
FT                   /label=2,4-dienoyl-coa reductase
FT                   /colour=7
FT   CDS             21920..24049
FT                   /label= Homolog of LmjF33.0840
FT                   /colour=11
FT                   /note="Match with Lmj: P = 0., Identities = 2018/2130
FT                   (94%), Positives = 2018/2130 (94%)"
>Ch33 contig 
actcaaccttcagtagccgggcccacttgccagttccacccccggagctgcccaccgctg
acgccgcgctggcgcccttgccggtatccgtgacgggcaccacatcttctaatcacagca
tcgacaccggatcagcacctccgccaaccacgagcccgctgcccagcagtattgagagcg
agaggaaaatgtgcagcacggacaacaacggtgtgattcgacccggccgcactcgggtgt
ccgaccttgattcaccaacagggacgccagcgtcgcccgccgtgatccacggcagccgta
gcagggggtacggcggagcctccggggcacgcgcggaggtggctatctcacccccttttc
tgcttgatggcattgcggcgccgatcctgacgcatcgtaaccccattacagaccctgctc
cgcacatccacggcggaaagcgccggaaccgtgtcacgctagaatctagcttcgccagcg
ttttggaagggggcgggcggtgagccggcgccggcgccaccgccgccagccctcatccac
agctcctcacagtcagtggaagagcaactgggcatcactgcgaatgccgctgaagatccc
cgtagctcgtcgatgctgaaccacgcgtcctcgcagccgccttgcacgccgcagcagcag
ctgcagaagcagccgatgcatgcacacaatccctcgcagtctatggtggcccttttgtca
gtaccgcagacgccacggcgaccagtcatcgtctccgaagtgaagggtcgccgcttgctc
gctccgaacacctctcagttgaatgagaaatcacagatagcgcgcaccggcgaggaggca
gtttgcaccgctctcccctcctcactgccggcggcgtcttacggcgccccaatatacaag
gctcggccagtcccggccttcccgcctccgccgccagagtatgcaccggtaagtgcgcat
tctgcgcagacacttccgcactcctgcccctcttctgctggggaggatggcccgccgtcg
tccacggcaccacttgatgcagcagcgggcgatagcacagagccgcagcccagtaagggg
ccgcagagtcgcagcgcttcctcttgcacaccggaaaggggttcatcgttggagcatcgc
tcttcagcattgccgaggtctccttctgccgacgcggctgtatactctcccgtttctgtg
caagagcagccgctgtccaaggaaagcattcgcagcgcttccttggaaacaacggcttcg
gcgcatctgtccccacgcagccccagcgcgccgaggtcgccgcctacgtctgcggccaca
ccaccgtcttcggtcggccctgcagcccagctatcgccttccatggacagcgtgcacaat
gacgtggaagaagagacccccgtcgctagaaccacgccgccacagccggcaccgatgcga
ttgccagagctgcacgttgtcgcgggctcggtggtatcggctgcttctgagaggtcgcta
tcatcgcagcgcagcggctcgcgttccacaccgctggagaacttcgcggcgcttctcgag
gacttgcatgtgctgtggaaggaggaggagccactcacgtgtgaggtgtcgcctgtcagt
cacgcgtccaatggggcttttgatggatgtacgtcgagaagcaccgcgagggtcatggcg
gagccaaaagatgacgagtcgggctccgtgatgtacccggcggatacaagcgaccccaat
cgggaggggccggaggaggcagaacaggtcccggagagcttcttggatggacctcttcgc
ggaaccgacaccaccggccatgcgcccatcacgccgcgtcttcgccgccgcattgagaag
gatcagcgacgggaactggagatgctgcgtgctgccacgaaagagcgccatccggagatc
ttgggctcgctcgactcgccagaaacgctgatgcgggagttggagcggatggatgcggac
agggacggacaagaggacggtggcagaagcaccacgctcaacgtgacggatgaagtggag
acgccgccagctgcacgatcatctcagaagcggccaccggctgtgcccgcgtcgtcgcga
acttcaccaacatcgttggttgcacaaggcagccgcgccaaacccgagggaagattgcca
gtgcgagatgcaggaagagccgctgccccgaccacggagaagagctccaacaccgagtcg
tctgcacggaagggcaggccgagtgtgtctgctgcgtctactcccggggcgagggtgcga
gagagaagccaggcagtgctgcggagctcccggcggacgaatgctccggagaatggctcc
acgggcaacggtgacggcgtgtgcatctcgacgcctcgtggacgagctgccggcgaggcc
ggctccggggccaggggcgcggggatgcccccttgcggtgcagtgtgtggcgctgcacca
cccttgtcaaccacggcgctgaatagtcaacttactgcgtccgcgcccggcactcccggt
tccgttcgggaccctcggcggcgatcacccgcccctaccatgacggccagcggtggatca
gagcagctgtcacgcatggctgctcggcgaggggatggccccagcggattatcaagtggc
gccggcacctccccgccccagaaggcagccgcgacggcctcggaagatcttctgccggag
ctcttctcggcgcaggaggcggcgaacaccatcaccattgtgtttgacctggatgaaacg
ctctgcaacaaccggtgcttcaccggacctatacttcgacccggcgccgcgctgcttctc
cacacgctgcgcggcctctgcccctcacctcgatacaaacttatcgacacccacacccgc
agccagcatgcctcgaatcggctgtatgacgaggcaatgcaccgtatgggagtgacgccg
ctgtaccgctcacgggttgcgcagagacagtcggcggatggctaccgccgcactaacagc
accgctcccgctggcactattgcggcgtcgggtgtcgacgcgtccggggtttcaggtaag
acctgttctgctggcttgtgcagcaccggtgaggcgcgtcctgccacggcgaaggataca
aaccctcttcgactggagctggtgctgtggacggcgagcgaagagagtctggcccggcgc
gccatgtgccacattgacccggcgaacaagatcttcgacgaagccatttatcgcgacacg
cggtggtatcgtgactcgcactacacgaaggagctgtgccgacttggccggtgcatgaat
cgcgtggtcatcgtcgagaactcgatcgaatctgtcattcgcaatcgccagaactccatc
ctggttaccaactttgtacgcaaccgcctcgaccggcaactcttcctcgtgcgcgaagtc
ctacgagactgggtttgtggcatgaaggcgaagctggcggagcagcagtacgcatcccgc
gctgccagttcgctgcgggagagcgttgaacgtacggcggatagcgatgtcacgttgcac
gccttcagagaagattcggttggttcccgggccggggagtctgccgaggagggggggcga
agagtccggtgccgccacactcgacgcggccgcccgcacgcgttggccgaagtgaaagcg
ggccagcgggtgatgaatcatgcgggcacacaccttggcgacagagaccccatcaacgat
aattctgacggtaacggctcgcaacgtggtgcagctcctgaactggccctgtcagcgccg
tgccgggcctccgctcatgctgtgtcggtgcccagctcgccgccgcgttccgcccctcgc
cccctcagtgctatggcgcgtcgcgcgccaaacattgtggagtttctgcagcaccatcgg
ctcatctttccagactcgaacttccttcgcttccagcttacgggcgacgtcatgaagcac
ctgcagaccaaggaggccgccctcatcgccgctgccctccacccgccgcagacggcagct
gaacaagcggacacgcgggcggcgcgttccatcggctgcggacctgcttctcgcacaacc
cgatccgtgcgcgcaccaccgaacgtgccgccctcctccacgcctccagtaactactacc
gcgcctaccacggcaaacccggcaggacctgcaccaagaacgccgcaatcccgcgctgct
ggccgtgcatctcctagcgggggtggggctgcagaggacggcgcttccgcagctgcgacg
cggctgcgtattccagggaaggaggtgggcgcggcgagaacgcctgcagcggcggcgact
ccgacgtctccgttgggaggacccgtggtgggcgccactgggaacagccaccccggccac
tcatcctccaacggtgtggctcgtgcggcaattgcaaaccgcgacccggcggtgcgaccg
cagcgcacagtgtttgcgcctcccaagcgttcagtgatgaacgagacgtagggctcgcgc
ggcagtgtgagggagaaaaaaaggaagttgagttgaatgacgcggcgagggccaaccctt
tttatcaagggcaagggagaacggccacggggggggggtgaaggtctgagcacgttccgc
gtgcgcggacacgtgtgtgcgtgtggctagagctcctttctctcctcattttcctctccc
ctctggtggctgaggcagcatgtcgtatccatgagagctcgtgcaatgtgaagactcggt
gtcatcggatgcacgtgctgcggccgacgtagccgatgacttccgcaaaggcgccgctgc
gctacccatttcagaggtcggcccaccttccgcctgacggagtacctcgtcgggttacgc
ggcgcacctcctagcaaaacagccgaggcacctcaggagagcggcggtgcctcgatgagg
gtctcgtcctctaccgccggggctcctctgaccggcgactttgcggctgcacaggatatg
tttctgcaccatatcttcgacgatgttaaggaagcggcattgtactcgaccactcgccgc
ccagaggcgtttctgcgccctgagcaagcggcgaccgacgtcactcctgcgggcgagttt
cagtggcagcttatgccgctatcagtggcgctgaaggacatggaagctgtcctgcaggac
atgctcctgcgggagcagagggattgcttcaaaggtgagtcggccgggttccccgccgac
tcggtggtcgcgttttggcgcgccatgctggagcaggcattcctcggacaatactgtgag
ctcgccgcgctgaatgccggcgacgtggcagcacccggtgcgccgcaacattggctgcac
cacatctacccttacgactactcccggcaaccggcaggactgcgacggcgtctcgagagt
ggcatccgtgcgcttctctgctcatctgcctacacacttcacatgcactgggagcagcac
atggcgcgccatcatccatcggatggcgctgcaacgatcttggggctcgagtttgtcatg
ctttggtggtgggctaatccggatcagatgccaattgaggtatccctctctgcggctcga
ctgccgccaccgacgcggcagtcgttgcgacagcaagagtcgccatcggaggcggctgct
ttgggacaccacgaagctagcaggcggcagccagccgcgtcaccgcggcgagcagtgaat
acctcaatggcaccgccatctgttgagcagcatttgcagcgctacctcgctcaccatttg
ggctcgggtagcgccgatgcgcatacccatcctcagcatgagcagcaactgcggcaacag
cggcgtcgccatgctgtactccgcgacggtggtcttctctgtccggcagcggtgtttcct
ccagcataccaagacgcgctccgtgcacacttggcccgcgtgcgcgacaggaaaagcctg
accacatgcccattgttcctgcgcttggtggaggtggctctggcggtggccacatccgat
gcggcggccgtaagtgggggcaacgtgccaagctcgtcggcacaccccgcccaatgcaag
cttctgagcgcggctgcccgccgcggtcgagaaatcgccattcagctttgccaagagtgg
ctgtggccagtggtatgcggtcgctcttctccgctcacgatgccatcgatcgggcaggcg
cctcagcgttgtagcgccgccgtcgcgcacgcgccgccacacgcggagtcgatggagaca
tttgaggactgggctgtgctgatagcagccgttgcggcggtgtcgcaggtgcgcggcaac
ctgctcgcgttgcggcgtgcgggcggagcgagtgtgcaaggaaggcgtgaaggagcgcat
tgcgcgaccatccccggagccggcggtagcagcagtgaagaggcggatgctgcgacgttg
gatagaggcacgagcctcgctcacgttcgtgaccacctctatatgcctctgatgcgagcc
ttgctggccgaccgcgaagatgtgtcgtccagtgacgacgagcgttctgtcgatgtctac
ggtgtgacagtgccagacgacatgcctggttgggtggcccttgtattcgcgcgcgtgtcc
gcctgcttcgaggaggccgggatgctgcaacgcgacgtagcccgccagcctgcgacccct
gcgcggctctggtgccttctcttccacgccatgtgtgacgcgttccccggcgtctttcat
tcgcgcaacaccgtgacggtcatgtggacgctgctggcgctcgagggagtttgcgcgggg
ccgtcgctctactacagcacctatcgcgcgacaaatgccggcaaaacacagacgatgtcc
gcgtggctgaacacgctggcagtttggaacagctccatcgtaggtgctaccgagcttgcc
cacttggagacactgccgagctgcgccggtgaaaacgaaggtgtgactgcatgcgcgctg
tgcccgcagacagagaggtgccagcggaccgcgtttgttctctccactgccgtggtcgaa
acttcagctaacgacggtgatctgacaccctcgggagtcggagcgtctccggcacactcg
cgacaagggaggaggcgcggtagagtgacgtctcttccctcgttcgccagtaccttgtct
cctgcattaccactgcagcggagctccgcagctgcactcgcccaagcgcaggcccatctc
acctcctgcgtggagctgtctgaagaggtggtgacggtttccatcgaggtcttccggcga
tacgcaacgctgccggtgtcggtgcctggcgtgaggacgctgccctccatcgagactgct
gcatcggtgccccacgtgggagaggagcgacaccgccataacggcgacaggctaccgaca
gaggcggcgttgttgcggcctcgggggcacccatcattgatggtgcttctccgccttctt
caggttgtggcactgttcggtgaagccggaaaccccgcatctgtcggcgatcctggtctt
gtccaatgcgtggtggatgatgtgatgcgtgcatgtcatcctgtggttgctgcgtacctg
cgcaggctgcgcgtctacgcggcggcagcgtcagggagaagcggtgccctggcgctgcta
cacaatgaagcactgcagagtgcactagatagccttcctccctcactagggcggcagcgt
ctcatgaaggcgttgctgtggtctggactaccagcctccgcgttggagaaaggaaaggcg
accgaggcagtagtgtacggcagcggctctcttgcatggtatgtactggagagaaatcag
cagcggttcctcgccttcaacgaacacaacacgtctgccgccgcatccatcgacacggcg
gacggcagacaccacaagcggcagccattctccacccacgagagaagcgaaagaggaagc
ggcgcaggcgatggcacgaacagttcgcagaagtggtgtctgcttgggaatgaggttgtg
aagcacctttggcagttggcgatcgctatcccagacacggcccgtgttgccctcttcctt
tacccgtacgtgaaaaatgtcgtggtaaggcgcactagccaagacacagccgtgaactct
ccggaaacggacgtcaagtgttctgatgaaggcgcgtcggcgccaactagctgcgacagc
gatggggtggccgacaatgaacccgagtccgcccgggtgagcagcgacgaagacacatca
cccgccttgtccaccgccgctgctggcgaagacatacccgatgcgttggagtgcgaaagc
ggcgccctcctggaaggcacagcagacgagtgcctcgacgccgaagtcgagggggtcgac
gttactgcggactggggcacgagcactttgcccgtggaggatgacttcgacgacgacgtg
gcggccgtcgtgcctgcagcagaggacgcgcacgcaccactgatcgccgcctcgctgtgg
gactcgcgcgcggcggtcagatcttctgtgacccgcgatgcaacgcagcatgaagacaac
gacatcacacccgtgcgcagccatgacgaacacggcgtaaaacatggggactcgacggaa
ggcgcagacagctacgacacaccgacgcaccatgacgactatcgcgcgctagcacacgcg
ctgctactcgccacacctgcggcgcagcacatcttctcttcgctgctcgaggtgctctct
tggacagccacgccgcagacatcttcgacagacagcgcgacgagctgggctctcgtctgc
cctctaggccatgcgcaactgtcaggtgacattggttgccattggcgcgcacgactggct
gccaattacggcaagtgcgtgtctgtgtggcaggcgcactgccatctcaccagcgcgagt
gcagcggccatgcggggggcggccgtgctgtgtcggccacagaccatagagcgcgtcgct
cttctccttttgcagtcgtgccctgacgtctatgtactggggctgctactccttgcgatg
gcgggtggcgcagcggatactcaggacgtgtcgcgcagtgcagcggaagcgtttgcacgt
cgtctccgacgcactggctcgctgcttccgtggtcagtcgagtcgtctctggcgcacctt
ctttttcacgccggtgtgaccgctgtgagtgtgctacggtggcgcgcggagcgcgggttg
acagacagctcggcggtgcgctgcggcacggtaggcgctgcctccgcagcgctcctgcat
gttgcggaccatctcaggctgctgcagcgcgtgcgaaaaaactcgggcacagtgggcggt
ggaggcgggaccagtgttgccgattacgaggcgaagcgtgatctgctgctgagcatgggc
agcctactcctctgctctctgcaccagcggggtgcagcggggtcgcagtgccatgaactg
tatcggtacaatgcttacgtgaacgagtttcttcttcaccgcatgcccgccgtggagacc
ggacggttttcgccatcgtcgtcctcgccggatgtggacatcaccgacctgcgcgtcctt
ctcccgtctgcgcagctaagcagtccgtccccaagcaccatgccgccacagcaggtcgtc
tccctgagaatcgcgtggcagcgccgcatcggacgttcggacagggcgacactgcgaagg
tgcttccaaagagcagatgcctgtgcaactacggtaaagcacgacggcacctactgcgac
aacttcgcttccgtacagaaagaagagcccatgggcgagaacgaagactacgccgcagca
ttcgcctaacgtcacggcacagccaagatttttgtgcctgaaagtctaaacagctccaaa
gcatgccgagctctctacctatcacctcttcttgcctctcacactggcactgcgcacacc
acgacgaccaccgcgcagcgctaccgctgctgtcttgtgcagtgagttgcttgcctcact
gctcacagatttcccacaaccatagacactcccgcacgcaccgccgcgacgcgggcgaga
ggcgggtaacgtgcgatgccggcgacacctgccggcgctgtgcgcgctgcctctgtctcg
ccgtaagaccaaacggcgcttccttgtccgcttctgtttgcgggacaggacgccgcgcca
ctgccgcgtctttttcttgcctgctgtgaggagcggccgcggcccttggcgccccccctc
cccctgcgtctccgccggcggcggccatctgtgtcacaccccatctcccccgctttctct
ccccctgtctctcctggtctcgaaacaaccccgacattcggaaatatgcttgcacggcgt
tgcgctcgtgccacacacacacacgcacacacacacaccggccagtaaccttcccccaac
ccccctcccccacacaaagcataccctttcttttcgcctttcgccactctgccatcatgc
gtgagatcgtttcctgccaggccggccagtgcggcaaccagatcggctctaagttttggg
aggtcattgccgacgaacatggtgtcgatccgacgggctcctaccagggcgactcggatc
tgcagctggagcgcatcaacgtctacttcgatgagtcggcgggaggccgctacgtgccgc
gcgccgtgctgatggacctcgagcccggcactatggactccgttcgcgccggcccgtacg
gccagctgttccgcccggacaacttcatctttggtcagtccggcgctggcaacaactggg
ccaagggccactacaccgagggcgcggagctgatcgactccgtgcttgatgtgtgccgca
aggaggcggagagctgcgactgcctgcagggcttccagctgtctcactccctcggcggcg
gcacgggctccggcatgggcacgctgctcatttccaagctgcgcgaggagtacccggacc
ggatcatgatgaccttctccgtcatcccgtccccccgcgtgtcggataccgttgtggagc
cgtacaacacgaccctctctgtgcaccagctcgtggagaactccgacgagtccatgtgca
tcgacaacgaggcgctgtacgatatttgcttccgcacgctgaagctgacgacgccgacgt
tcggtgacctgaaccacctcgtcgccgctgtgatgtctggcgtgacctgctgcctgcgct
tccctggccagctgaactctgacctgcgcaagcttgccgtgaacctcgtgccgttcccgc
gcctgcacttcttcatgatgggcttcgcgccgctgacgagccgcggctcgcagcagtacc
gcggcctgtccgtcgcggagctgacgcagcagatgttcgacgccaagaacatgatgcagg
ccgccgacccgcgccacggccgctacctcaccgcgtccgcgctgttccgcggccgcatgt
cgaccaaggaggtggacgagcagatgctgaacgtgcagaacaagaactccagctacttca
ttgagtggatcccgaacaacatcaagtcctccatctgcgatatcccgcccaagggtctca
agatgtccgtcaccttcatcggcaacaacacctgcatccaggagatgttccgccgcgttg
gtgagcagttcacgggtatgttccgccgcaaggccttcctccactggtacaccggtgagg
gcatggacgagatggagttcacggaggccgagtccaacatgaacgacctcgtctctgagt
accagcagtaccaggacgccaccgtcgaggaggagggcgagtacgacgaggaggaggagg
cctactagacagtgtgtgggtgaggtgcgcgaaggtgtgtctgtctgtgggggagctcgc
gcggtgtgtgcgttggcggctcagcggcccccctcgcgtccctgacgccggcccgcctgt
ccccctccccccccccacacacataaaaggacgtaccgcgcgcgcggcttttgtgtgcat
gtatgctatcgctggttgcgtgtgctgcgcctctgtttcttcttttctttttctttcctt
tatctttctcccgtgtaccgcagttgatggatccggcgccctgttgcaacttgggccgct
ggcggtgctggtgcgaggcagcaggccagcacgccgcgcgcgtggctgcgctctgcctgc
cactctgcactggtgcctttcgtgtcccacgaatgcctctctggcctcctcgttgctgct
gtcgttgctgttgttgggggggatggtgcggtgccgcagtgccccgctgcagcgacactc
tgttgcgcgcgcgctctcgtcttctccctcctccgcctcccttgtgacctcctcgcacca
cttgctccacacctgttcgccgaagagtggagccacggggcgagcctggagaggcggggg
atggagggaggcgggcgtcacgtggggcgtgtcggagcgagtgagcatccccttcggcac
aacacgccggcgcctttctattcttttctgccatgccaaatttgttctcgacgtctcttg
gtgaagcaaaatccgagttgagcgccccactgcaggggcagccagcaccgccgacgtggc
gcgctggaacgcctcgcatgctgcacgcgcgcgaaaagggagtgcagcgtggcggacgct
ggagatatggctctgcgccgcacggggcagcacgcgaggcagggaagtcgtgctgcgccc
cgacatcgagccggggtgccgtggcacgcactcgcgctttttcgacggccctcgatcgcg
gcaccaccctcgtttcactttgtcttgtggtttgtctcgccttcctgctttgcccccccc
cgcttcttccgccggcacgcgcggcgagggcaggcgtctctgcacgagggaccaagggag
gccgtgacttcaccacgcctgcgccgctccgcctctgcgccccctcccctcttcacccat
tctggctgctgcttctcctgctcccctcttgctctctatcgcccttcttccgtgttggca
cgagcccccctcggcgacaggcctcacgccgcactgcctcgtgcgctgtcagcgcgtgcc
ccgcgccgaccctcatgctcagtcagacgagcagaaacgccatgctgcgcacacatgcac
acaagcatgtggcacacccatacgcaatcacatgccgcagtattttcacgcctatgcatg
atgtggtgcctgcggtgacgcgcgcgtgaggcaacgcagcggcgcgctacgggccttgaa
agcggcctcggcgagaatagcgaccatgcgccgttgttgcagccatcagcgcagctggtc
gttgccgccacgaacgccgtcgcaccatctgcgcatctcacggcgccttcaccgagcagc
gtgtgtgtacgtgttttggtgcgcgccggcgctttcatcgagccaccagcgagccgacag
cgactcgccctcctgcttgcacatacacacacgcatgcacgcacgaatgcacacgcagac
gtgcgcacgtgcgctatcgcgcatgacactctccgtgccacgaactcgactgcacattct
ctcagactgagcgacggagaaacggagcacaccacgagcgcgcgtctccgcgcgagacca
cccacctgtgcccctgtgaatttgcactgcgcttgacgttcagagatggaggtgctgggt
ggcgagctgtccgtgtgaagcgagtgtgcgtgcatgtgtttgcgggacatgacgccgcgc
cactgccgcgtctttttcttgcctgctgtgaggagcggccgcggcccttggcgccccccc
tccccctgcgtctccgccggcggcggccatctgtgtcacaccccatctcccccgctttct
ctccccctgtctctcctggtctcgaaacaaccccgacattcggaaatatgcttgcacggc
gttgcgctcgtgccacacacacacacgcacacacacacaccggccagtaaccttccccca
acccccctcccccacacaaagcataccctttcttttcgcctttcgccactctgccatcat
gcgtgagatcgtttcctgccaggccggccagtgcggcaaccagatcggctctaagttttg
ggaggtcattgccgacgaacatggtgtcgatccgacgggctcctaccagggcgactcgga
tctgcagctggagcgcatcaacgtctacttcgatgagtcgacgggaggccgctacgtgcc
gcgcgccgtgctgatggacctcgagcccggcactatggactccgttcgcgccggcccgta
cggccagctgttccgcccggacaacttcatctttggtcagtccggcgctggcaacaactg
ggccaagggccactacaccgagggcgcggagctgatcgactccgtgcttgatgtgtgccg
caaggaggcggagagctgcgactgcctgcagggcttccagctgtctcactccctcggcgg
cggcacgggctccggcatgggcacgctgctcatttccaagctgcgcgaggagtacccgga
ccggatcatgatgaccttctccgtcatcccgtccccccgcgtgtcggataccgttgtgga
gccgtacaacacgaccctctctgtgcaccagctcgtggagaactccgacgagtccatgtg
catcgacaacgaggcgctgtacgatatttgcttccgcacgctgaagctgacgacgccgac
gttcggtgacctgaaccacctcgtcgccgctgtgatgtctggcgtgacctgctgcctgcg
cttccctggccagctgaactctgacctgcgcaagcttgccgtgaacctcgtgccgttccc
gcgcctgcacttcttcatgatgggcttcgcgccgctgacgagccgcgggtcgcagcagta
ccgcggcctgtccgtcgcggagctgacgcagcagatgttcgacgccaagaacatgatgca
ggccgccgacccgcgccacggccgctacctcaccgcgtccgcgctgttccgcggccgcat
gtcgaccaaggaggtggacgagcagatgctgaacgtgcagaacaagaactccagctactt
cattgagtggatcccgaacaacatcaagtcctccatctgcgatatcccgcccaagggtct
caagatgtccgtcaccttcatcggcaacaacacctgcatccaggagatgttccgccgcgt
tggtgagcagttcacgggtatgttccgccgcaaggccttcctccactggtacaccggtga
gggcatggacgagatggagttcacggaggccgagtccaacatgaacgacctcgtctctga
gtaccagcagtaccaggacgccaccgtcgaggaggagggcgagtacgacgaggaggagga
ggcctactagacagtgtgtgggtgaggacgctcaacgcggagatttcggtttacctatgt
gtttccgctaagtgaagtcggcgtggacacgtttgcctggtagtgagttctgctcgaggc
tacatcctggcttcgtttgacgttggggtgcacggcagcgatgagagtgctcgtcgtggt
ctcacttctcgtcttttcagtgaagtatgtgtcgctgctcttgtcgcactctgtgactgt
atgcctttcggcgatgactggtaggtgcgttctgccgatcgagagggaaggaggaccacg
tggcgtttggtttctcgaggcatcctcttcttgttagtggtagacggcgatccgtaaaat
tctgtacagtcatagcgtctctgcttgtcgctgtaacgccagacgcatgcgcgctgataa
gccggttggttgagttcaggaatgctctctgtcgctgctggcccgtctagccctttgcca
gggcgcgcgcgcgcatgtctttctgtgctcgtgtgtgcgcgccttctcctataacacacg
ctgtacgaaaacacttttgtgtttctctttttgtttttttttttgttttttttttcgtgc
gtattctgaatggccacgtggagctaagcaggaatggggcaaaaatgatgacggtgtggt
catgggtggacgagagcagcgagcggcgatgaaggcggaaaggggctagtggtgtgtttt
agttgaagaaagtgccccccttcccccctccccgccttctccctttcgatgccttcggtg
cctttgcgcagcttccttctcttcgccgtagccccttagccgcgctttcgtcaacacgca
tctgccgatcagcgctcccgcatacagggcctgatgcaaagggctcggttcaagtcgtaa
aggcctctctctctttccatatatatctgtctctgtgcgtgttcgacgctgaagtttcgc
ggctctctgcgcacgtgtggtgggtgctcgttacagggagcagtgccgccgaggctcgtt
gtggcgctgttgatccggcgtgtattttttttgttgttttctttagcgaaaaaaaacgaa
aaagaaatgcatgtgagtcttgtccgtccttcttgctgttggtgcctcggtgcctgcacg
ccggtgcgagactcacgcaccaccccacctcccccaatgcacacggagaagggaagatgt
atgcaccgagaacatgcgtcaaagggaaaaaggatgacgcccacacgcgcgcgcacgcac
gaacggggggaaacgagagtctacgcacgagagacatgggaaagagcaagcgaaacgaaa
acagccggaacagagcggtctggaatgtatgtagacaagtgacgagcacgaaactgccaa
agagagaatatacacagcagcctacacttataccctgtatatatgtgcaaaaggaatatg
tgctgtcggttccacggtcagtgccgtgcctattattcgcatctcttaacacacgcacag
gacctcgttcttttccggctgactgcccagcctcagatgggcgcgtggggtgcccgtcac
cgaagaaggaggggcgacggttggggcgggtggaaagagagagtcccttttcattgaatg
tgggccgagaaagggtcaaaagaagacaaacaaagtacagggagcacgtgatacacaaac
gcatcgagccccatcaagtacacgcccgcctgcgtgtcaatggaaggagcgacgaaacga
aactagtggccgtctaacaatatgcagcaccgttcgctctcgaggaggggcgggggcacg
cggtgaggaaggcgcaacctataacacgggcatctatgcgtgcatgatgtctacgtgcgc
atgtgtgatggtgacccacaaagggcaaagcatatttcagtttggcacccatatcctccc
cgttgcattgtgcacactagccatgttccctcacccccgcctccgctgcggccctcatcc
tccacacacacacacatacacacgcacacgttgaccgatctttatccacgtgacgtaatc
ctctttcttattgttggttgtgctgctctctttcagatcgcttgttggaccctatattgc
tcgtcgagtgtgaccgtcactgcgactgccccacggcataagagcacgcacctgcgacgt
ctcatcgccgcacacgtgacacacattgcaaagaaatcgaaaaaaaaaaatgaagcagta
tgcaaagattttggagccgcttgatctcggttttgcgaagctgcgcaatcgcgtcgtgat
ggccagcatgcacacgggattggagtcaccgatacacgcgactcgctccgccgcagccgc
tgaaggcaacccgtacgcgcgtctcgcacgcttctatagggagagggcgaaaggccaggc
tgggctcatcgtcacaggcggcttctcgcccagcgctgagggcgttttgtatcctggtga
gagcgtgctaggcccgaaggatgccgaccagctgcggtgtgtcaccgacgcggtgcacgt
cgagggcgggcacattttgctgcaaatgctgcactccggccgctactccaccggcgatca
gtgcgtggcaccgtcgccgattccgagccagatctctcacacgcagaaggtgccgatgga
gatgagtgtcccactcatccaacggacggtcgaggactttgctcgccttgcgatctgcgc
tcagaaggcgggcttcgatggggtggagattatgggttccgaaggctacctgctgaatca
gtttattgcccggcacacaaatcaccgcaccgacgactacggcggtagcttcgagaaccg
catccgctttccactggaggtgctccgcgcagtgcgggatgccacggggccgaacttcat
catcgcgttccgcgtgtcacttctggatctcgtccccaacggctcgacgcaggcggaggt
ttttgagctggcggagaaggtatccaaatctggggcgaacatcatcgacagcggcattgg
ctggcacgagtcccgcgtgccgaccatcgctacttccgtgccgcgtgcggggtacacctg
ggccacagcggcggtccggtcgcatcttcgccgtcaaggcatccacatccctcttattgc
ggtaaatcgaatgaaccaccctgacattctggagcaagtgctggagaacggcgatgcgga
cctcgtcgctatggcgcgccccttcctcagtgatccatactttgtgaagaagacaatgtc
aggcgcggccgattgcatcaacatctgcatcgcctgcaaccaggcctgcctggacaacat
cttcactggaaagacggcctgctgcatgctcaacccactggccgcgcatgaggcggaacg
cgcagcgttacccgcgcccgccgcgaagaaggtagccgtaatcggcggcggccccgctgg
cgcgtccgccgcgatcacgctagccgatcgcggccaccacgtcacgctgtacgaggcaaa
ctcggtgctgggcggccagttcaacctggccaagcgcatccccggcaaggaggagttcca
gagcagcatcgactactggacaaatacgctgaagaagcacgcgaatgtgacgctgaagtt
gagcaagcgcgctaccgtggaggaggttgcaaccggcggctacgacgaggtggtggtggc
aaccgggtgtgagccgcacgccaaatcaggtgcgctcattgccggcatggagaagtatcc
caacgtcttctcgtacaccgaggcactcctgcatccggagaaggtgggccgtcgggtggc
cgtcatcggtgctggtggcattggcttcgacatggcagagttcctcacttccccgcacag
cacctcggcgaagacggtcgccgcggcgcagtacaccaagtttgaaaagcaggataacgc
cgagttccgaaagaagtggggcatcaagtctgctgccattgcgcaggaagaagagaaggc
tggcacatccaccggcgcaagcggcagcaacagctgctcaccccttccaggcggtctcgt
gaagcctgtgactcctcgtccttaccgcgaggtgaccatgttccagcgcacccgtgggaa
actcggcgcacatcttggtgcgacgaccgggtggatccatcgtctcgagattcgcatgaa
ccgcgtcaaggcagtggatggggttacttacaagagcttcgacggcacaaacctcgttta
cgttgataaggagggcaaggagcagacactggcagtggactccgtcgtgctatgcactgg
gcaagtctcaaacaaggagtttgagaaggccgcaacgccggttctgtcgaatctgcatac
gatagggggctgcaacttcaccaagaagctggatgcgaaactggccattctgcaagctca
cagcgtggcgatacgtctgtgagggtcggcttgtttgccgttacagtacggcacagtgct
agcgggtcaagtgcgatgtctcttcctcttcttgggcgttcgctttctttgctcttgtac
gtggcggaagcctcccttgcccagcgctatgagcaacgacacccgcctgcctcacccata
tgcatacacacgcgatgacttcataacgtaggcgttgccctctccttttactttcttgca
acatatatatatatatatactatattttcatatgcttctcttcctcgtgtgggttgctca
ttcggcccctctctccgcccgcccgccacacactgcacacacaggttcacatgctttcct
gtttctcgatgtttctttcgtctcttcgcttcgcacgtacgccctgttcttcctcgttgt
tgtcgttcgtgtttgtatctcgctctcttcgcttccctttgtgcctgtcggtgtgtggcg
ccctttctgcatctcttctcttcgatctctcccctcttattttgcggtgcaccgtcgcac
cgcgtagccgcttatcgattctgatgaatcttccgttgtggtgtgctcgtgtcgttgttc
cctctcttctctcttgtctttggcttggctcctctactcaagtcactgctgctctgccat
ctctctctctctctgtgcgtgtgtgtccgtgtgtgaacgttgtcctgcttctatgatgaa
gaagggggacggaacttctcttggctcttggccccttccgctgcactgttctctgattct
tttccgtagttttcatgtgtctctttcccacccctcctctcaagcacacccttcacaacg
gggtgtggacgcacctcagtgcgtggcatctccgggcccagcgcaccttccccccccccc
gactctctcggtcggaggaagccatgcactatcccctcccctatcccctgccaaatgccg
agccacctctggcgctggcagggcggtgcatcgctgctgacagcggaccgccaggccctg
ggcggcgtggcgtccgggtgatctacagccgcgaacgcgcgtgtgcactctccacatgat
gggtagagtgtccgcgtgactcgaacgcatcccacccatccacccctccccgcccccggc
cctcgcacggcccactggtgtggggaggcctgagccgccccgaggagagggggtgggggt
aggctgcaccagggggtggcagccggcacagcgggggagcggctgtgaggcgacctgcga
ggcggtgggtgagcgggtagagctggagggcgggggccgtgccccatatgacagagccgg
cgcatctggtgcgatgcgtgcgtgtctgtggcatgcgctgcaccacgctggggggggggg
ctgtggcagagtagggatggggctggcgttgagctcctgctgtgccgcagagcaacggac
acacgccgaaggaaacgaaaaaaaaacgaaaacgtctttctcctcccctctcggcccctc
gtaccgcgtcacacacgcacacgcactccctcgggggacgcacggggcttatcctctcta
tgcttctgtttttgaatgctctcctacacgtgagaccaaagacacagcccgaggcgcagc
accgcaccaaatccctgacgaaacagcaaagaaaaagaaacaaaacgcaatcgacgcaac
ggcgtcgttgtctctgcgtgcgcgtgcgtgcgggctcgtctgggcatccctcgatgatga
gtgaagacacgaattctagaatggtgtgaagggcaagggcttgcacccccggggggcgaa
accgaagcgaatacgcaagatgccaagcacgtaccgctgcatgtgtagacgtctgctccg
cggccgttatcgatctcatacttgggtagcggaagaagacgttcgagaccaaaatacaag
ggcccaccctcggcgtcttcgttgcctctctgcttttttatgtttctgtggcgtccctcg
tactccaacatcgaatgtgcagcggctcccatcaactccgctttctttcttgcctgccgt
ctctcatgctgtccgtcatcatgccgtacgtgtttgaatgcgtgttggcgatttggcttg
cgctcgcactcagccagtcagccactcagaaacgacacttaagcacaggtatctgaaaaa
gtagcttcacaagtctcgctcggagcactcactcgtcgacgcccgcactgcccaaaagac
ggttgtgagatcggcaagcatgtggctgcgttgctcctgtcgtctcttctttcgcattcc
ttccccatcgccggcagctccagcgcggcgtgtcgctcccaggactccgcggatccatgg
ccgttcacaaggtggcgagcccgctaacgctaatgttgctacttcgagcccccgcacgcc
tgacttgtttgacagcagatgtaaagatgacggtgcgcgatgctaccaccaccatcgccg
cccactatgtcgacccctcaagccgggcgacccactgccaccgcccctaacgagcgaccg
cgaatatgcatcctcggatggctacacttctcagcgtcaggaataccgacagcgccgcaa
cgccgccgacagcccaggagactctccggtgggcgagtcagtcgctggctcgcttttcac
accgctgcctcgctcctatggtttctatgacggcattgacgagcacgcacgggaggcgcc
acgcccgtcgcgcgaggcccgacagcagctgctgcgcgagtcgctcgaggcgcaagccgc
ctctgctgtcgagttcaccgacggcggcgaggacgacatcgagctaaatggcttgccagc
ggatcagtaccatggccacgaagggtggacaacaatcccgaaggactcggcgctctacaa
caccttgtacggcgtgggcgatttggagtcgcgccagcgcgcgaactcgtggaccgtggc
gatgcgtcacggcagggtgggtggcagcgtcagtgtgggcggtttgttgggcgactcggc
ggccgcatctgcgcagcgccccggcacgcaccaagaagacgaccatacggatcaagaggt
gctcgacgaccgccgacgccgccggcagcacgatgacgggctcttgtcgacagctttgga
gggggagctgctggctccaatgcaggagagcgtggggcagccgcgaagcacatacgcgat
gcggaagctgttcgtggatggtcttgtaggatatcaaggcgtgataacgagagcggagga
ggccacgatgagcgaggagctgttgcacctcctgcaggatcctcgggccgcttacgtcgc
cgaggaagcgcgctactgcgtcaacctctatgagacggagcttggcattcctgggaagga
caccctcgctttcgcgctttcgagctgccaggcactgcagcgggtgctttaccgcttctt
ctttctgggtctgatcccttccgtgcccaacgtgtgccaggttagtgaaatggtgggcac
cttcagcggctaccctgtgcaccgccacccgtcgtcgatcggttcctacgtggggatgct
gaacctggtctccacgagcgtgctgcaccttcagcacaaggacgcgccgtggtaccctcg
cctccatctcaccccacgcagcctcttcgtggtatctgagccgtgcctgagcgagtacgc
gatggggtacaagcaaacgcatcagccgttccacgctttcgagtacgcgacgcgcgtctc
caaggactaccgcatcgaggtgctcttcgccacggtcgagacagcgcagacgaggaccct
atccgaggcagtacagctgaccgagtacgcagaacgacaggcgcgagaaggaaaagcaaa
gctgttgaccgggacgtcgaaacctctcgcagaggcgcgcacacacaccactgtgacacc
aacagagtcggtcaccggcgttcctcttcgcgggcgtgcagacgagtggctgcaacgcct
gcgagacaatatgcacgcgtccgaggaagcgaggggctatgggcacgcgaagcctctgga
tgggcacgcgctgcgacgccagctgcttgcggaacgtttggttggtgatcggcctcgctt
ggacagcgagtgcgggagtgttggctggaggagtggggcgggccttgacgaggtcgctaa
cgcgaaggcggcagaggcgcaggcagagacgaggcatcatgaaaacgatgcatcgccctg
tgacaagacgacggcctctgcagcacaccggcgactggcggcgctcaaggcacgctacaa
ctttgcacaggagctgaaggcatcacgacagcgggtagaggtgaccaacgatgggccgcg
gcttcttcgaggccacgcaccacgggaccggcgactgggtattagataaaggtgaccaca
cacaaacacacaccgcacacccccacctcctttctccgtctgcgtcatcgcttcgcgcgc
cttaataactttcaaccctttcgcagatgcggaactgctcgagacacgtgagcagagact
aaaagcctcagcgaaaacaggaagggaagcgcacgcgtatgcctgccttttcagccggcg
cacacccccatcccgctacaaatgcacacgcagacgcagggtacaaaaaggtgcgattgc
ggtgtgcacgcgtaccgctctcggggctcgcttcgtgaaagggcccgattctgggctgcg
gcacatctggtgaacgcgactgccacacccttcttccctctcgctcg
